# Supplementary material for: Technological innovation facilitates the practice of “three-dimensional ecology”
Source: iScience. 2022 Dec 9;26(1):105767. doi: 10.1016/j.isci.2022.105767 (PMC9800287; doi:10.1016/j.isci.2022.105767)
Supplement: Data S1. Data sources of Figure 2, related to Figure 2 [file mmc2.xlsx]

## Sheet: normalized-2m
angle	distance	visibility	im_width	im_height
0	0.5	0.996283	300	400
0	1	0.982075	300	400
0	1.5	0.851942	300	400
0	2	0.840325	300	400
0	2.5	0.783433	300	400
0	3	0.756233	300	400
0	3.5	0.731058	300	400
0	4	0.7041	300	400
0	4.5	0.691867	300	400
0	5	0.667433	300	400
0	5.5	0.630558	300	400
0	6	0.502875	300	400
0	6.5	0.408492	300	400
0	7	0.351825	300	400
0	7.5	0.338708	300	400
0	8	0.288558	300	400
0	8.5	0.249675	300	400
0	9	0.218383	300	400
0	9.5	0.199692	300	400
0	10	0.191817	300	400
0	10.5	0.185967	300	400
0	11	0.185	300	400
0	11.5	0.184858	300	400
0	12	0.184558	300	400
0	12.5	0.18415	300	400
0	13	0.1831	300	400
0	13.5	0.181683	300	400
0	14	0.180875	300	400
0	14.5	0.177292	300	400
0	15	0.175625	300	400
0	15.5	0.174892	300	400
0	16	0.174267	300	400
0	16.5	0.173958	300	400
0	17	0.173808	300	400
0	17.5	0.1737	300	400
0	18	0.170008	300	400
0	18.5	0.168992	300	400
0	19	0.167642	300	400
0	19.5	0.15395	300	400
0	20	0.135808	300	400
0	20.5	0.12515	300	400
0	21	0.1039	300	400
0	21.5	0.0833167	300	400
0	22	0.082125	300	400
0	22.5	0.081275	300	400
0	23	0.0794833	300	400
0	23.5	0.0772083	300	400
0	24	0.0756083	300	400
0	24.5	0.0723583	300	400
0	25	0.0695	300	400
0	25.5	0.06435	300	400
0	26	0.0640417	300	400
0	26.5	0.0635667	300	400
0	27	0.0626583	300	400
0	27.5	0.0624583	300	400
0	28	0.0623083	300	400
0	28.5	0.0598417	300	400
0	29	0.0597917	300	400
0	29.5	0.05895	300	400
0	30	0.0589083	300	400
0	30.5	0.0588583	300	400
0	31	0.0588083	300	400
0	31.5	0.0587917	300	400
0	32	0.0586917	300	400
0	32.5	0.0569417	300	400
0	33	0.0562917	300	400
0	33.5	0.056275	300	400
0	34	0.056275	300	400
0	34.5	0.056275	300	400
0	35	0.0562667	300	400
0	35.5	0.0559333	300	400
0	36	0.0559	300	400
0	36.5	0.0557333	300	400
0	37	0.05565	300	400
0	37.5	0.055625	300	400
0	38	0.0555333	300	400
0	38.5	0.0555333	300	400
0	39	0.0555333	300	400
0	39.5	0.0555333	300	400
0	40	0.0555333	300	400
10	0.5	0.996083	300	400
10	1	0.982292	300	400
10	1.5	0.851817	300	400
10	2	0.847958	300	400
10	2.5	0.798033	300	400
10	3	0.751833	300	400
10	3.5	0.691158	300	400
10	4	0.642242	300	400
10	4.5	0.621358	300	400
10	5	0.592742	300	400
10	5.5	0.574717	300	400
10	6	0.565475	300	400
10	6.5	0.521717	300	400
10	7	0.455092	300	400
10	7.5	0.399567	300	400
10	8	0.374033	300	400
10	8.5	0.3427	300	400
10	9	0.3132	300	400
10	9.5	0.292933	300	400
10	10	0.267792	300	400
10	10.5	0.259175	300	400
10	11	0.248958	300	400
10	11.5	0.214442	300	400
10	12	0.1759	300	400
10	12.5	0.146483	300	400
10	13	0.137808	300	400
10	13.5	0.119742	300	400
10	14	0.098875	300	400
10	14.5	0.0791083	300	400
10	15	0.0654167	300	400
10	15.5	0.056625	300	400
10	16	0.0457583	300	400
10	16.5	0.0400167	300	400
10	17	0.0358667	300	400
10	17.5	0.0306917	300	400
10	18	0.0300583	300	400
10	18.5	0.0298667	300	400
10	19	0.0289083	300	400
10	19.5	0.0271417	300	400
10	20	0.0242333	300	400
10	20.5	0.02205	300	400
10	21	0.0203	300	400
10	21.5	0.018025	300	400
10	22	0.01745	300	400
10	22.5	0.0169167	300	400
10	23	0.0164833	300	400
10	23.5	0.0161833	300	400
10	24	0.0155667	300	400
10	24.5	0.0149833	300	400
10	25	0.0147083	300	400
10	25.5	0.014425	300	400
10	26	0.01415	300	400
10	26.5	0.0133917	300	400
10	27	0.0128167	300	400
10	27.5	0.0123833	300	400
10	28	0.011575	300	400
10	28.5	0.0113667	300	400
10	29	0.011225	300	400
10	29.5	0.01065	300	400
10	30	0.0104167	300	400
10	30.5	0.0102917	300	400
10	31	0.0102667	300	400
10	31.5	0.010125	300	400
10	32	0.0100583	300	400
10	32.5	0.00985	300	400
10	33	0.00973333	300	400
10	33.5	0.00969167	300	400
10	34	0.00968333	300	400
10	34.5	0.00968333	300	400
10	35	0.009675	300	400
10	35.5	0.00963333	300	400
10	36	0.009625	300	400
10	36.5	0.00959167	300	400
10	37	0.00955833	300	400
10	37.5	0.00950833	300	400
10	38	0.00949167	300	400
10	38.5	0.00949167	300	400
10	39	0.00949167	300	400
10	39.5	0.00949167	300	400
10	40	0.00949167	300	400
20	0.5	0.995883	300	400
20	1	0.9817	300	400
20	1.5	0.848342	300	400
20	2	0.840908	300	400
20	2.5	0.775208	300	400
20	3	0.664975	300	400
20	3.5	0.558467	300	400
20	4	0.509158	300	400
20	4.5	0.499142	300	400
20	5	0.496442	300	400
20	5.5	0.494758	300	400
20	6	0.493042	300	400
20	6.5	0.447808	300	400
20	7	0.407642	300	400
20	7.5	0.372208	300	400
20	8	0.342425	300	400
20	8.5	0.3268	300	400
20	9	0.319867	300	400
20	9.5	0.304842	300	400
20	10	0.3031	300	400
20	10.5	0.298008	300	400
20	11	0.2878	300	400
20	11.5	0.25795	300	400
20	12	0.243192	300	400
20	12.5	0.210333	300	400
20	13	0.1849	300	400
20	13.5	0.176575	300	400
20	14	0.160708	300	400
20	14.5	0.159225	300	400
20	15	0.156867	300	400
20	15.5	0.147217	300	400
20	16	0.137	300	400
20	16.5	0.1229	300	400
20	17	0.118667	300	400
20	17.5	0.1152	300	400
20	18	0.113667	300	400
20	18.5	0.112683	300	400
20	19	0.111417	300	400
20	19.5	0.107467	300	400
20	20	0.103858	300	400
20	20.5	0.0958	300	400
20	21	0.0900167	300	400
20	21.5	0.0881333	300	400
20	22	0.083325	300	400
20	22.5	0.0798833	300	400
20	23	0.0757583	300	400
20	23.5	0.0720833	300	400
20	24	0.0693	300	400
20	24.5	0.0682	300	400
20	25	0.0679667	300	400
20	25.5	0.0654583	300	400
20	26	0.0637833	300	400
20	26.5	0.0630833	300	400
20	27	0.0619833	300	400
20	27.5	0.0617	300	400
20	28	0.0611833	300	400
20	28.5	0.0587167	300	400
20	29	0.0579083	300	400
20	29.5	0.0576333	300	400
20	30	0.0569583	300	400
20	30.5	0.056825	300	400
20	31	0.0567917	300	400
20	31.5	0.0565333	300	400
20	32	0.0562917	300	400
20	32.5	0.0561667	300	400
20	33	0.0561667	300	400
20	33.5	0.05605	300	400
20	34	0.055975	300	400
20	34.5	0.0558833	300	400
20	35	0.0556667	300	400
20	35.5	0.055375	300	400
20	36	0.0551417	300	400
20	36.5	0.0548917	300	400
20	37	0.054025	300	400
20	37.5	0.0538917	300	400
20	38	0.0538583	300	400
20	38.5	0.0536583	300	400
20	39	0.0535583	300	400
20	39.5	0.0534917	300	400
20	40	0.0534833	300	400
30	0.5	0.995417	300	400
30	1	0.979292	300	400
30	1.5	0.851133	300	400
30	2	0.836508	300	400
30	2.5	0.782225	300	400
30	3	0.697942	300	400
30	3.5	0.574908	300	400
30	4	0.535883	300	400
30	4.5	0.53155	300	400
30	5	0.528217	300	400
30	5.5	0.526958	300	400
30	6	0.518825	300	400
30	6.5	0.485158	300	400
30	7	0.450725	300	400
30	7.5	0.438225	300	400
30	8	0.419717	300	400
30	8.5	0.4077	300	400
30	9	0.395992	300	400
30	9.5	0.3853	300	400
30	10	0.364475	300	400
30	10.5	0.349092	300	400
30	11	0.345358	300	400
30	11.5	0.340133	300	400
30	12	0.338158	300	400
30	12.5	0.336375	300	400
30	13	0.316683	300	400
30	13.5	0.315142	300	400
30	14	0.313425	300	400
30	14.5	0.308417	300	400
30	15	0.271425	300	400
30	15.5	0.2697	300	400
30	16	0.265642	300	400
30	16.5	0.264675	300	400
30	17	0.263867	300	400
30	17.5	0.261758	300	400
30	18	0.242642	300	400
30	18.5	0.213158	300	400
30	19	0.200167	300	400
30	19.5	0.191067	300	400
30	20	0.172533	300	400
30	20.5	0.158517	300	400
30	21	0.156283	300	400
30	21.5	0.149608	300	400
30	22	0.148275	300	400
30	22.5	0.146417	300	400
30	23	0.142567	300	400
30	23.5	0.138733	300	400
30	24	0.138092	300	400
30	24.5	0.133642	300	400
30	25	0.132167	300	400
30	25.5	0.12775	300	400
30	26	0.121975	300	400
30	26.5	0.120183	300	400
30	27	0.119167	300	400
30	27.5	0.119042	300	400
30	28	0.11895	300	400
30	28.5	0.118075	300	400
30	29	0.117808	300	400
30	29.5	0.117483	300	400
30	30	0.117258	300	400
30	30.5	0.117225	300	400
30	31	0.116775	300	400
30	31.5	0.115658	300	400
30	32	0.115258	300	400
30	32.5	0.115042	300	400
30	33	0.114717	300	400
30	33.5	0.114483	300	400
30	34	0.1141	300	400
30	34.5	0.113383	300	400
30	35	0.112683	300	400
30	35.5	0.111858	300	400
30	36	0.111467	300	400
30	36.5	0.110883	300	400
30	37	0.110642	300	400
30	37.5	0.110442	300	400
30	38	0.110292	300	400
30	38.5	0.11025	300	400
30	39	0.1101	300	400
30	39.5	0.10995	300	400
30	40	0.109908	300	400
40	0.5	0.9942	300	400
40	1	0.934525	300	400
40	1.5	0.861158	300	400
40	2	0.845817	300	400
40	2.5	0.8292	300	400
40	3	0.773475	300	400
40	3.5	0.683083	300	400
40	4	0.649508	300	400
40	4.5	0.641233	300	400
40	5	0.543125	300	400
40	5.5	0.533842	300	400
40	6	0.527783	300	400
40	6.5	0.522192	300	400
40	7	0.517658	300	400
40	7.5	0.51555	300	400
40	8	0.5146	300	400
40	8.5	0.513267	300	400
40	9	0.512725	300	400
40	9.5	0.505817	300	400
40	10	0.490733	300	400
40	10.5	0.487867	300	400
40	11	0.485942	300	400
40	11.5	0.485717	300	400
40	12	0.484342	300	400
40	12.5	0.4799	300	400
40	13	0.465842	300	400
40	13.5	0.389925	300	400
40	14	0.359092	300	400
40	14.5	0.349758	300	400
40	15	0.3315	300	400
40	15.5	0.321083	300	400
40	16	0.318692	300	400
40	16.5	0.315742	300	400
40	17	0.312225	300	400
40	17.5	0.311458	300	400
40	18	0.308933	300	400
40	18.5	0.3037	300	400
40	19	0.294683	300	400
40	19.5	0.285675	300	400
40	20	0.2718	300	400
40	20.5	0.256	300	400
40	21	0.2478	300	400
40	21.5	0.245083	300	400
40	22	0.244625	300	400
40	22.5	0.242483	300	400
40	23	0.238608	300	400
40	23.5	0.238433	300	400
40	24	0.234775	300	400
40	24.5	0.226175	300	400
40	25	0.214542	300	400
40	25.5	0.2036	300	400
40	26	0.196367	300	400
40	26.5	0.192467	300	400
40	27	0.189733	300	400
40	27.5	0.185717	300	400
40	28	0.1832	300	400
40	28.5	0.181808	300	400
40	29	0.180917	300	400
40	29.5	0.180475	300	400
40	30	0.175133	300	400
40	30.5	0.174158	300	400
40	31	0.170642	300	400
40	31.5	0.17005	300	400
40	32	0.16925	300	400
40	32.5	0.166383	300	400
40	33	0.163792	300	400
40	33.5	0.161308	300	400
40	34	0.160125	300	400
40	34.5	0.159425	300	400
40	35	0.158208	300	400
40	35.5	0.157542	300	400
40	36	0.1574	300	400
40	36.5	0.156892	300	400
40	37	0.156325	300	400
40	37.5	0.155167	300	400
40	38	0.154258	300	400
40	38.5	0.154117	300	400
40	39	0.1541	300	400
40	39.5	0.153975	300	400
40	40	0.153742	300	400
50	0.5	0.993117	300	400
50	1	0.902917	300	400
50	1.5	0.886075	300	400
50	2	0.871542	300	400
50	2.5	0.869825	300	400
50	3	0.858942	300	400
50	3.5	0.812733	300	400
50	4	0.787267	300	400
50	4.5	0.778183	300	400
50	5	0.74055	300	400
50	5.5	0.710392	300	400
50	6	0.709967	300	400
50	6.5	0.706967	300	400
50	7	0.676342	300	400
50	7.5	0.596208	300	400
50	8	0.55645	300	400
50	8.5	0.5454	300	400
50	9	0.544667	300	400
50	9.5	0.544392	300	400
50	10	0.5421	300	400
50	10.5	0.538858	300	400
50	11	0.532367	300	400
50	11.5	0.508683	300	400
50	12	0.459767	300	400
50	12.5	0.424842	300	400
50	13	0.405475	300	400
50	13.5	0.377742	300	400
50	14	0.352183	300	400
50	14.5	0.337283	300	400
50	15	0.330508	300	400
50	15.5	0.312942	300	400
50	16	0.27415	300	400
50	16.5	0.249983	300	400
50	17	0.225475	300	400
50	17.5	0.209333	300	400
50	18	0.196683	300	400
50	18.5	0.193408	300	400
50	19	0.188167	300	400
50	19.5	0.187017	300	400
50	20	0.186233	300	400
50	20.5	0.181742	300	400
50	21	0.177625	300	400
50	21.5	0.166508	300	400
50	22	0.144708	300	400
50	22.5	0.136525	300	400
50	23	0.131792	300	400
50	23.5	0.125633	300	400
50	24	0.117617	300	400
50	24.5	0.111475	300	400
50	25	0.104258	300	400
50	25.5	0.0938333	300	400
50	26	0.0912583	300	400
50	26.5	0.0911	300	400
50	27	0.0910583	300	400
50	27.5	0.090575	300	400
50	28	0.0898	300	400
50	28.5	0.0877	300	400
50	29	0.0767	300	400
50	29.5	0.0700917	300	400
50	30	0.0685	300	400
50	30.5	0.06695	300	400
50	31	0.0657917	300	400
50	31.5	0.064275	300	400
50	32	0.0627	300	400
50	32.5	0.0617833	300	400
50	33	0.0610583	300	400
50	33.5	0.0601667	300	400
50	34	0.0594833	300	400
50	34.5	0.0587167	300	400
50	35	0.0580667	300	400
50	35.5	0.057775	300	400
50	36	0.0570167	300	400
50	36.5	0.0568583	300	400
50	37	0.0558667	300	400
50	37.5	0.05515	300	400
50	38	0.054575	300	400
50	38.5	0.053825	300	400
50	39	0.052925	300	400
50	39.5	0.0527083	300	400
50	40	0.0523167	300	400
60	0.5	0.992683	300	400
60	1	0.983575	300	400
60	1.5	0.9722	300	400
60	2	0.957742	300	400
60	2.5	0.953625	300	400
60	3	0.948892	300	400
60	3.5	0.931008	300	400
60	4	0.919442	300	400
60	4.5	0.9163	300	400
60	5	0.9016	300	400
60	5.5	0.876558	300	400
60	6	0.871283	300	400
60	6.5	0.870042	300	400
60	7	0.868542	300	400
60	7.5	0.860625	300	400
60	8	0.84675	300	400
60	8.5	0.841217	300	400
60	9	0.8264	300	400
60	9.5	0.822608	300	400
60	10	0.821783	300	400
60	10.5	0.82055	300	400
60	11	0.81715	300	400
60	11.5	0.814583	300	400
60	12	0.808458	300	400
60	12.5	0.790625	300	400
60	13	0.7826	300	400
60	13.5	0.768967	300	400
60	14	0.756158	300	400
60	14.5	0.6788	300	400
60	15	0.632933	300	400
60	15.5	0.589967	300	400
60	16	0.580258	300	400
60	16.5	0.563908	300	400
60	17	0.539067	300	400
60	17.5	0.446233	300	400
60	18	0.425217	300	400
60	18.5	0.416508	300	400
60	19	0.412817	300	400
60	19.5	0.411283	300	400
60	20	0.410483	300	400
60	20.5	0.401783	300	400
60	21	0.4001	300	400
60	21.5	0.396417	300	400
60	22	0.38445	300	400
60	22.5	0.370983	300	400
60	23	0.342933	300	400
60	23.5	0.332742	300	400
60	24	0.326792	300	400
60	24.5	0.325733	300	400
60	25	0.325317	300	400
60	25.5	0.325275	300	400
60	26	0.324508	300	400
60	26.5	0.324508	300	400
60	27	0.322475	300	400
60	27.5	0.312108	300	400
60	28	0.288733	300	400
60	28.5	0.2788	300	400
60	29	0.275842	300	400
60	29.5	0.270467	300	400
60	30	0.270342	300	400
60	30.5	0.270083	300	400
60	31	0.269492	300	400
60	31.5	0.269375	300	400
60	32	0.257725	300	400
60	32.5	0.254867	300	400
60	33	0.250992	300	400
60	33.5	0.239867	300	400
60	34	0.238092	300	400
60	34.5	0.237267	300	400
60	35	0.233642	300	400
60	35.5	0.231942	300	400
60	36	0.229417	300	400
60	36.5	0.223975	300	400
60	37	0.217825	300	400
60	37.5	0.215617	300	400
60	38	0.210883	300	400
60	38.5	0.2026	300	400
60	39	0.197958	300	400
60	39.5	0.193025	300	400
60	40	0.184858	300	400
70	0.5	0.991567	300	400
70	1	0.987508	300	400
70	1.5	0.977825	300	400
70	2	0.97145	300	400
70	2.5	0.968392	300	400
70	3	0.960508	300	400
70	3.5	0.956075	300	400
70	4	0.948642	300	400
70	4.5	0.93325	300	400
70	5	0.916617	300	400
70	5.5	0.894258	300	400
70	6	0.891392	300	400
70	6.5	0.886342	300	400
70	7	0.881808	300	400
70	7.5	0.8785	300	400
70	8	0.874983	300	400
70	8.5	0.859808	300	400
70	9	0.858558	300	400
70	9.5	0.857492	300	400
70	10	0.845133	300	400
70	10.5	0.831317	300	400
70	11	0.795858	300	400
70	11.5	0.640058	300	400
70	12	0.623567	300	400
70	12.5	0.623083	300	400
70	13	0.61785	300	400
70	13.5	0.615625	300	400
70	14	0.61345	300	400
70	14.5	0.612317	300	400
70	15	0.602142	300	400
70	15.5	0.58395	300	400
70	16	0.548117	300	400
70	16.5	0.440133	300	400
70	17	0.376	300	400
70	17.5	0.347225	300	400
70	18	0.340508	300	400
70	18.5	0.3392	300	400
70	19	0.328292	300	400
70	19.5	0.3235	300	400
70	20	0.319767	300	400
70	20.5	0.303942	300	400
70	21	0.29865	300	400
70	21.5	0.2986	300	400
70	22	0.297392	300	400
70	22.5	0.296775	300	400
70	23	0.2965	300	400
70	23.5	0.2963	300	400
70	24	0.292975	300	400
70	24.5	0.290692	300	400
70	25	0.28905	300	400
70	25.5	0.287917	300	400
70	26	0.285625	300	400
70	26.5	0.282025	300	400
70	27	0.276567	300	400
70	27.5	0.260058	300	400
70	28	0.256192	300	400
70	28.5	0.256042	300	400
70	29	0.254658	300	400
70	29.5	0.253458	300	400
70	30	0.252725	300	400
70	30.5	0.251858	300	400
70	31	0.250733	300	400
70	31.5	0.240558	300	400
70	32	0.227067	300	400
70	32.5	0.187733	300	400
70	33	0.153808	300	400
70	33.5	0.137508	300	400
70	34	0.133842	300	400
70	34.5	0.133558	300	400
70	35	0.133225	300	400
70	35.5	0.131933	300	400
70	36	0.129092	300	400
70	36.5	0.1269	300	400
70	37	0.126683	300	400
70	37.5	0.123558	300	400
70	38	0.123075	300	400
70	38.5	0.123058	300	400
70	39	0.12305	300	400
70	39.5	0.12305	300	400
70	40	0.12305	300	400
80	0.5	0.99125	300	400
80	1	0.9861	300	400
80	1.5	0.97865	300	400
80	2	0.969383	300	400
80	2.5	0.958158	300	400
80	3	0.950067	300	400
80	3.5	0.935917	300	400
80	4	0.93045	300	400
80	4.5	0.896292	300	400
80	5	0.873492	300	400
80	5.5	0.869383	300	400
80	6	0.866942	300	400
80	6.5	0.862833	300	400
80	7	0.858325	300	400
80	7.5	0.8542	300	400
80	8	0.8452	300	400
80	8.5	0.835792	300	400
80	9	0.8234	300	400
80	9.5	0.818708	300	400
80	10	0.817233	300	400
80	10.5	0.814508	300	400
80	11	0.813408	300	400
80	11.5	0.812967	300	400
80	12	0.812292	300	400
80	12.5	0.811892	300	400
80	13	0.630233	300	400
80	13.5	0.62445	300	400
80	14	0.616692	300	400
80	14.5	0.61665	300	400
80	15	0.616458	300	400
80	15.5	0.615783	300	400
80	16	0.601617	300	400
80	16.5	0.596858	300	400
80	17	0.596542	300	400
80	17.5	0.595408	300	400
80	18	0.584933	300	400
80	18.5	0.583533	300	400
80	19	0.5809	300	400
80	19.5	0.56345	300	400
80	20	0.56325	300	400
80	20.5	0.555675	300	400
80	21	0.4862	300	400
80	21.5	0.43445	300	400
80	22	0.416933	300	400
80	22.5	0.41305	300	400
80	23	0.410433	300	400
80	23.5	0.3917	300	400
80	24	0.378817	300	400
80	24.5	0.367792	300	400
80	25	0.36465	300	400
80	25.5	0.364183	300	400
80	26	0.3625	300	400
80	26.5	0.331758	300	400
80	27	0.310025	300	400
80	27.5	0.309408	300	400
80	28	0.304908	300	400
80	28.5	0.304833	300	400
80	29	0.304817	300	400
80	29.5	0.304808	300	400
80	30	0.304808	300	400
80	30.5	0.304667	300	400
80	31	0.304633	300	400
80	31.5	0.304575	300	400
80	32	0.304442	300	400
80	32.5	0.304442	300	400
80	33	0.30425	300	400
80	33.5	0.303433	300	400
80	34	0.30325	300	400
80	34.5	0.303225	300	400
80	35	0.3027	300	400
80	35.5	0.299883	300	400
80	36	0.299208	300	400
80	36.5	0.299142	300	400
80	37	0.299142	300	400
80	37.5	0.299067	300	400
80	38	0.298158	300	400
80	38.5	0.297817	300	400
80	39	0.297758	300	400
80	39.5	0.29765	300	400
80	40	0.297425	300	400
90	0.5	0.991133	300	400
90	1	0.983692	300	400
90	1.5	0.975133	300	400
90	2	0.951183	300	400
90	2.5	0.900283	300	400
90	3	0.895875	300	400
90	3.5	0.874325	300	400
90	4	0.8653	300	400
90	4.5	0.823367	300	400
90	5	0.791075	300	400
90	5.5	0.789892	300	400
90	6	0.788608	300	400
90	6.5	0.732925	300	400
90	7	0.692075	300	400
90	7.5	0.687942	300	400
90	8	0.687033	300	400
90	8.5	0.685758	300	400
90	9	0.685167	300	400
90	9.5	0.6789	300	400
90	10	0.678625	300	400
90	10.5	0.671942	300	400
90	11	0.670567	300	400
90	11.5	0.667383	300	400
90	12	0.666633	300	400
90	12.5	0.666125	300	400
90	13	0.665933	300	400
90	13.5	0.665925	300	400
90	14	0.665908	300	400
90	14.5	0.665908	300	400
90	15	0.665908	300	400
90	15.5	0.665008	300	400
90	16	0.664358	300	400
90	16.5	0.619342	300	400
90	17	0.549592	300	400
90	17.5	0.5176	300	400
90	18	0.461867	300	400
90	18.5	0.459642	300	400
90	19	0.4397	300	400
90	19.5	0.406517	300	400
90	20	0.363392	300	400
90	20.5	0.361533	300	400
90	21	0.358858	300	400
90	21.5	0.358758	300	400
90	22	0.35875	300	400
90	22.5	0.358617	300	400
90	23	0.3577	300	400
90	23.5	0.356383	300	400
90	24	0.355317	300	400
90	24.5	0.349325	300	400
90	25	0.315075	300	400
90	25.5	0.29285	300	400
90	26	0.2856	300	400
90	26.5	0.282092	300	400
90	27	0.281342	300	400
90	27.5	0.278675	300	400
90	28	0.264275	300	400
90	28.5	0.258008	300	400
90	29	0.257875	300	400
90	29.5	0.257842	300	400
90	30	0.256392	300	400
90	30.5	0.256075	300	400
90	31	0.256075	300	400
90	31.5	0.256075	300	400
90	32	0.256075	300	400
90	32.5	0.256067	300	400
90	33	0.255717	300	400
90	33.5	0.2554	300	400
90	34	0.255392	300	400
90	34.5	0.255383	300	400
90	35	0.255375	300	400
90	35.5	0.255358	300	400
90	36	0.2542	300	400
90	36.5	0.254192	300	400
90	37	0.254142	300	400
90	37.5	0.254133	300	400
90	38	0.254133	300	400
90	38.5	0.254133	300	400
90	39	0.254133	300	400
90	39.5	0.254133	300	400
90	40	0.254133	300	400
100	0.5	0.990883	300	400
100	1	0.981475	300	400
100	1.5	0.964792	300	400
100	2	0.933742	300	400
100	2.5	0.861608	300	400
100	3	0.840492	300	400
100	3.5	0.821442	300	400
100	4	0.806883	300	400
100	4.5	0.77215	300	400
100	5	0.748208	300	400
100	5.5	0.70055	300	400
100	6	0.685617	300	400
100	6.5	0.6413	300	400
100	7	0.615267	300	400
100	7.5	0.609	300	400
100	8	0.606067	300	400
100	8.5	0.604417	300	400
100	9	0.599467	300	400
100	9.5	0.5945	300	400
100	10	0.592842	300	400
100	10.5	0.592583	300	400
100	11	0.591908	300	400
100	11.5	0.591525	300	400
100	12	0.591017	300	400
100	12.5	0.590875	300	400
100	13	0.590842	300	400
100	13.5	0.590833	300	400
100	14	0.590675	300	400
100	14.5	0.589792	300	400
100	15	0.582133	300	400
100	15.5	0.503817	300	400
100	16	0.501283	300	400
100	16.5	0.5011	300	400
100	17	0.489025	300	400
100	17.5	0.469483	300	400
100	18	0.455842	300	400
100	18.5	0.4553	300	400
100	19	0.4553	300	400
100	19.5	0.436925	300	400
100	20	0.409158	300	400
100	20.5	0.404617	300	400
100	21	0.404617	300	400
100	21.5	0.40455	300	400
100	22	0.404542	300	400
100	22.5	0.404533	300	400
100	23	0.404517	300	400
100	23.5	0.40345	300	400
100	24	0.401958	300	400
100	24.5	0.40135	300	400
100	25	0.401342	300	400
100	25.5	0.401333	300	400
100	26	0.401092	300	400
100	26.5	0.379933	300	400
100	27	0.379933	300	400
100	27.5	0.372333	300	400
100	28	0.36595	300	400
100	28.5	0.365425	300	400
100	29	0.364842	300	400
100	29.5	0.3648	300	400
100	30	0.364642	300	400
100	30.5	0.364025	300	400
100	31	0.363925	300	400
100	31.5	0.363858	300	400
100	32	0.36385	300	400
100	32.5	0.36385	300	400
100	33	0.36385	300	400
100	33.5	0.363842	300	400
100	34	0.363833	300	400
100	34.5	0.363833	300	400
100	35	0.363825	300	400
100	35.5	0.363825	300	400
100	36	0.363825	300	400
100	36.5	0.3638	300	400
100	37	0.363775	300	400
100	37.5	0.361183	300	400
100	38	0.359733	300	400
100	38.5	0.359025	300	400
100	39	0.358625	300	400
100	39.5	0.349333	300	400
100	40	0.34025	300	400
110	0.5	0.990917	300	400
110	1	0.98445	300	400
110	1.5	0.953783	300	400
110	2	0.9104	300	400
110	2.5	0.828667	300	400
110	3	0.812875	300	400
110	3.5	0.793642	300	400
110	4	0.771242	300	400
110	4.5	0.726017	300	400
110	5	0.703942	300	400
110	5.5	0.659833	300	400
110	6	0.6592	300	400
110	6.5	0.656408	300	400
110	7	0.655675	300	400
110	7.5	0.655117	300	400
110	8	0.6504	300	400
110	8.5	0.645433	300	400
110	9	0.631558	300	400
110	9.5	0.560708	300	400
110	10	0.559967	300	400
110	10.5	0.559775	300	400
110	11	0.559617	300	400
110	11.5	0.559575	300	400
110	12	0.55945	300	400
110	12.5	0.558858	300	400
110	13	0.558383	300	400
110	13.5	0.528933	300	400
110	14	0.33735	300	400
110	14.5	0.259283	300	400
110	15	0.25535	300	400
110	15.5	0.255075	300	400
110	16	0.255075	300	400
110	16.5	0.254483	300	400
110	17	0.25425	300	400
110	17.5	0.253683	300	400
110	18	0.253175	300	400
110	18.5	0.221692	300	400
110	19	0.217867	300	400
110	19.5	0.216967	300	400
110	20	0.216925	300	400
110	20.5	0.216842	300	400
110	21	0.21645	300	400
110	21.5	0.215308	300	400
110	22	0.215167	300	400
110	22.5	0.215117	300	400
110	23	0.214958	300	400
110	23.5	0.214408	300	400
110	24	0.213442	300	400
110	24.5	0.213367	300	400
110	25	0.213292	300	400
110	25.5	0.213283	300	400
110	26	0.213183	300	400
110	26.5	0.21305	300	400
110	27	0.212117	300	400
110	27.5	0.211183	300	400
110	28	0.208075	300	400
110	28.5	0.208075	300	400
110	29	0.208075	300	400
110	29.5	0.208075	300	400
110	30	0.205367	300	400
110	30.5	0.1849	300	400
110	31	0.183267	300	400
110	31.5	0.183267	300	400
110	32	0.183267	300	400
110	32.5	0.183258	300	400
110	33	0.183258	300	400
110	33.5	0.183117	300	400
110	34	0.181267	300	400
110	34.5	0.181025	300	400
110	35	0.17795	300	400
110	35.5	0.174008	300	400
110	36	0.170508	300	400
110	36.5	0.16315	300	400
110	37	0.16015	300	400
110	37.5	0.157708	300	400
110	38	0.154775	300	400
110	38.5	0.153517	300	400
110	39	0.150908	300	400
110	39.5	0.147783	300	400
110	40	0.144367	300	400
120	0.5	0.990892	300	400
120	1	0.98565	300	400
120	1.5	0.942575	300	400
120	2	0.876642	300	400
120	2.5	0.8028	300	400
120	3	0.78675	300	400
120	3.5	0.771633	300	400
120	4	0.732792	300	400
120	4.5	0.695333	300	400
120	5	0.676908	300	400
120	5.5	0.664667	300	400
120	6	0.648367	300	400
120	6.5	0.645908	300	400
120	7	0.645817	300	400
120	7.5	0.645533	300	400
120	8	0.644567	300	400
120	8.5	0.641025	300	400
120	9	0.639925	300	400
120	9.5	0.639308	300	400
120	10	0.6393	300	400
120	10.5	0.638025	300	400
120	11	0.636575	300	400
120	11.5	0.636183	300	400
120	12	0.634317	300	400
120	12.5	0.634317	300	400
120	13	0.632833	300	400
120	13.5	0.618033	300	400
120	14	0.617683	300	400
120	14.5	0.616292	300	400
120	15	0.61625	300	400
120	15.5	0.61565	300	400
120	16	0.612542	300	400
120	16.5	0.504133	300	400
120	17	0.477917	300	400
120	17.5	0.477575	300	400
120	18	0.477242	300	400
120	18.5	0.476958	300	400
120	19	0.476275	300	400
120	19.5	0.475575	300	400
120	20	0.472667	300	400
120	20.5	0.472092	300	400
120	21	0.471592	300	400
120	21.5	0.470417	300	400
120	22	0.467625	300	400
120	22.5	0.4651	300	400
120	23	0.46105	300	400
120	23.5	0.450575	300	400
120	24	0.43875	300	400
120	24.5	0.436525	300	400
120	25	0.435533	300	400
120	25.5	0.431967	300	400
120	26	0.42535	300	400
120	26.5	0.421625	300	400
120	27	0.413092	300	400
120	27.5	0.40625	300	400
120	28	0.405258	300	400
120	28.5	0.405117	300	400
120	29	0.404942	300	400
120	29.5	0.404942	300	400
120	30	0.398792	300	400
120	30.5	0.39395	300	400
120	31	0.384908	300	400
120	31.5	0.384217	300	400
120	32	0.384217	300	400
120	32.5	0.384217	300	400
120	33	0.384017	300	400
120	33.5	0.383733	300	400
120	34	0.381183	300	400
120	34.5	0.370283	300	400
120	35	0.36575	300	400
120	35.5	0.365375	300	400
120	36	0.362442	300	400
120	36.5	0.361492	300	400
120	37	0.354658	300	400
120	37.5	0.3491	300	400
120	38	0.343642	300	400
120	38.5	0.338267	300	400
120	39	0.335975	300	400
120	39.5	0.3338	300	400
120	40	0.331917	300	400
130	0.5	0.990958	300	400
130	1	0.983675	300	400
130	1.5	0.934708	300	400
130	2	0.8654	300	400
130	2.5	0.82215	300	400
130	3	0.816642	300	400
130	3.5	0.803567	300	400
130	4	0.770017	300	400
130	4.5	0.7496	300	400
130	5	0.737525	300	400
130	5.5	0.723692	300	400
130	6	0.707658	300	400
130	6.5	0.707225	300	400
130	7	0.707133	300	400
130	7.5	0.707092	300	400
130	8	0.706725	300	400
130	8.5	0.700708	300	400
130	9	0.690233	300	400
130	9.5	0.689842	300	400
130	10	0.689783	300	400
130	10.5	0.689783	300	400
130	11	0.689608	300	400
130	11.5	0.689575	300	400
130	12	0.689525	300	400
130	12.5	0.689525	300	400
130	13	0.682408	300	400
130	13.5	0.661967	300	400
130	14	0.661883	300	400
130	14.5	0.6616	300	400
130	15	0.654567	300	400
130	15.5	0.598017	300	400
130	16	0.597583	300	400
130	16.5	0.597058	300	400
130	17	0.596333	300	400
130	17.5	0.5405	300	400
130	18	0.518108	300	400
130	18.5	0.508392	300	400
130	19	0.478008	300	400
130	19.5	0.465383	300	400
130	20	0.430883	300	400
130	20.5	0.430767	300	400
130	21	0.430725	300	400
130	21.5	0.43065	300	400
130	22	0.373308	300	400
130	22.5	0.314917	300	400
130	23	0.309	300	400
130	23.5	0.308983	300	400
130	24	0.308933	300	400
130	24.5	0.308925	300	400
130	25	0.308908	300	400
130	25.5	0.308125	300	400
130	26	0.300875	300	400
130	26.5	0.261508	300	400
130	27	0.260358	300	400
130	27.5	0.256408	300	400
130	28	0.254633	300	400
130	28.5	0.254225	300	400
130	29	0.251883	300	400
130	29.5	0.241692	300	400
130	30	0.233308	300	400
130	30.5	0.229058	300	400
130	31	0.221717	300	400
130	31.5	0.199092	300	400
130	32	0.1988	300	400
130	32.5	0.196258	300	400
130	33	0.192	300	400
130	33.5	0.190317	300	400
130	34	0.182325	300	400
130	34.5	0.173975	300	400
130	35	0.172542	300	400
130	35.5	0.171825	300	400
130	36	0.170367	300	400
130	36.5	0.16805	300	400
130	37	0.167808	300	400
130	37.5	0.1676	300	400
130	38	0.167042	300	400
130	38.5	0.164983	300	400
130	39	0.161675	300	400
130	39.5	0.161192	300	400
130	40	0.159842	300	400
140	0.5	0.993742	300	400
140	1	0.981192	300	400
140	1.5	0.922958	300	400
140	2	0.87245	300	400
140	2.5	0.824292	300	400
140	3	0.807542	300	400
140	3.5	0.804542	300	400
140	4	0.791542	300	400
140	4.5	0.765267	300	400
140	5	0.750042	300	400
140	5.5	0.73035	300	400
140	6	0.728633	300	400
140	6.5	0.727583	300	400
140	7	0.727425	300	400
140	7.5	0.727367	300	400
140	8	0.7272	300	400
140	8.5	0.727017	300	400
140	9	0.726892	300	400
140	9.5	0.630175	300	400
140	10	0.630175	300	400
140	10.5	0.618392	300	400
140	11	0.584033	300	400
140	11.5	0.57135	300	400
140	12	0.568192	300	400
140	12.5	0.568175	300	400
140	13	0.565217	300	400
140	13.5	0.560467	300	400
140	14	0.556875	300	400
140	14.5	0.500167	300	400
140	15	0.496342	300	400
140	15.5	0.489258	300	400
140	16	0.488433	300	400
140	16.5	0.486233	300	400
140	17	0.484275	300	400
140	17.5	0.483208	300	400
140	18	0.409842	300	400
140	18.5	0.403508	300	400
140	19	0.399742	300	400
140	19.5	0.398992	300	400
140	20	0.398117	300	400
140	20.5	0.3919	300	400
140	21	0.39005	300	400
140	21.5	0.39	300	400
140	22	0.389675	300	400
140	22.5	0.389317	300	400
140	23	0.3893	300	400
140	23.5	0.3893	300	400
140	24	0.389242	300	400
140	24.5	0.362008	300	400
140	25	0.359817	300	400
140	25.5	0.341592	300	400
140	26	0.321825	300	400
140	26.5	0.303408	300	400
140	27	0.299542	300	400
140	27.5	0.296767	300	400
140	28	0.2967	300	400
140	28.5	0.2967	300	400
140	29	0.281925	300	400
140	29.5	0.241683	300	400
140	30	0.230533	300	400
140	30.5	0.200775	300	400
140	31	0.195167	300	400
140	31.5	0.192092	300	400
140	32	0.190908	300	400
140	32.5	0.1703	300	400
140	33	0.165525	300	400
140	33.5	0.163442	300	400
140	34	0.163017	300	400
140	34.5	0.160008	300	400
140	35	0.154633	300	400
140	35.5	0.148	300	400
140	36	0.144767	300	400
140	36.5	0.136925	300	400
140	37	0.131525	300	400
140	37.5	0.128125	300	400
140	38	0.124183	300	400
140	38.5	0.119867	300	400
140	39	0.117833	300	400
140	39.5	0.113967	300	400
140	40	0.111667	300	400
150	0.5	0.995225	300	400
150	1	0.97475	300	400
150	1.5	0.926542	300	400
150	2	0.818042	300	400
150	2.5	0.755967	300	400
150	3	0.717542	300	400
150	3.5	0.715025	300	400
150	4	0.711275	300	400
150	4.5	0.696242	300	400
150	5	0.670833	300	400
150	5.5	0.663533	300	400
150	6	0.663217	300	400
150	6.5	0.66295	300	400
150	7	0.662825	300	400
150	7.5	0.662667	300	400
150	8	0.662658	300	400
150	8.5	0.662658	300	400
150	9	0.659042	300	400
150	9.5	0.659008	300	400
150	10	0.6299	300	400
150	10.5	0.545542	300	400
150	11	0.45025	300	400
150	11.5	0.349258	300	400
150	12	0.338908	300	400
150	12.5	0.338475	300	400
150	13	0.338475	300	400
150	13.5	0.337358	300	400
150	14	0.317875	300	400
150	14.5	0.312392	300	400
150	15	0.304383	300	400
150	15.5	0.2992	300	400
150	16	0.283825	300	400
150	16.5	0.2806	300	400
150	17	0.279942	300	400
150	17.5	0.279733	300	400
150	18	0.277267	300	400
150	18.5	0.276483	300	400
150	19	0.275033	300	400
150	19.5	0.27455	300	400
150	20	0.27455	300	400
150	20.5	0.274467	300	400
150	21	0.274	300	400
150	21.5	0.27395	300	400
150	22	0.2535	300	400
150	22.5	0.253492	300	400
150	23	0.253208	300	400
150	23.5	0.253142	300	400
150	24	0.250492	300	400
150	24.5	0.238475	300	400
150	25	0.234992	300	400
150	25.5	0.219733	300	400
150	26	0.21675	300	400
150	26.5	0.21505	300	400
150	27	0.213883	300	400
150	27.5	0.210283	300	400
150	28	0.209825	300	400
150	28.5	0.208075	300	400
150	29	0.187725	300	400
150	29.5	0.184408	300	400
150	30	0.1842	300	400
150	30.5	0.1842	300	400
150	31	0.183608	300	400
150	31.5	0.183608	300	400
150	32	0.183608	300	400
150	32.5	0.183558	300	400
150	33	0.183483	300	400
150	33.5	0.182317	300	400
150	34	0.180967	300	400
150	34.5	0.179625	300	400
150	35	0.173183	300	400
150	35.5	0.165908	300	400
150	36	0.155908	300	400
150	36.5	0.1519	300	400
150	37	0.1495	300	400
150	37.5	0.147542	300	400
150	38	0.144425	300	400
150	38.5	0.141167	300	400
150	39	0.136858	300	400
150	39.5	0.131758	300	400
150	40	0.126675	300	400
160	0.5	0.9954	300	400
160	1	0.9721	300	400
160	1.5	0.920717	300	400
160	2	0.808042	300	400
160	2.5	0.719483	300	400
160	3	0.654408	300	400
160	3.5	0.65135	300	400
160	4	0.649758	300	400
160	4.5	0.638725	300	400
160	5	0.633425	300	400
160	5.5	0.632725	300	400
160	6	0.631908	300	400
160	6.5	0.63175	300	400
160	7	0.63155	300	400
160	7.5	0.631525	300	400
160	8	0.62865	300	400
160	8.5	0.628367	300	400
160	9	0.617783	300	400
160	9.5	0.57595	300	400
160	10	0.51255	300	400
160	10.5	0.345508	300	400
160	11	0.275217	300	400
160	11.5	0.269017	300	400
160	12	0.269017	300	400
160	12.5	0.269017	300	400
160	13	0.269017	300	400
160	13.5	0.267542	300	400
160	14	0.266125	300	400
160	14.5	0.266025	300	400
160	15	0.235783	300	400
160	15.5	0.231333	300	400
160	16	0.231042	300	400
160	16.5	0.230767	300	400
160	17	0.2304	300	400
160	17.5	0.219142	300	400
160	18	0.17025	300	400
160	18.5	0.161525	300	400
160	19	0.161042	300	400
160	19.5	0.159725	300	400
160	20	0.159692	300	400
160	20.5	0.159658	300	400
160	21	0.158558	300	400
160	21.5	0.130258	300	400
160	22	0.129625	300	400
160	22.5	0.1203	300	400
160	23	0.1203	300	400
160	23.5	0.120208	300	400
160	24	0.1199	300	400
160	24.5	0.119417	300	400
160	25	0.11825	300	400
160	25.5	0.117142	300	400
160	26	0.11665	300	400
160	26.5	0.116375	300	400
160	27	0.116175	300	400
160	27.5	0.116158	300	400
160	28	0.115492	300	400
160	28.5	0.114958	300	400
160	29	0.114775	300	400
160	29.5	0.110733	300	400
160	30	0.108042	300	400
160	30.5	0.0995667	300	400
160	31	0.094825	300	400
160	31.5	0.0889833	300	400
160	32	0.0849667	300	400
160	32.5	0.07825	300	400
160	33	0.0757333	300	400
160	33.5	0.073475	300	400
160	34	0.0734333	300	400
160	34.5	0.0712833	300	400
160	35	0.0705583	300	400
160	35.5	0.0691583	300	400
160	36	0.067875	300	400
160	36.5	0.0661417	300	400
160	37	0.0642417	300	400
160	37.5	0.0630083	300	400
160	38	0.0625083	300	400
160	38.5	0.0617833	300	400
160	39	0.060675	300	400
160	39.5	0.0593333	300	400
160	40	0.0590083	300	400
170	0.5	0.995575	300	400
170	1	0.971117	300	400
170	1.5	0.910483	300	400
170	2	0.809667	300	400
170	2.5	0.678558	300	400
170	3	0.57405	300	400
170	3.5	0.562375	300	400
170	4	0.553575	300	400
170	4.5	0.546275	300	400
170	5	0.545575	300	400
170	5.5	0.545325	300	400
170	6	0.54515	300	400
170	6.5	0.544892	300	400
170	7	0.544892	300	400
170	7.5	0.544833	300	400
170	8	0.514017	300	400
170	8.5	0.481867	300	400
170	9	0.479492	300	400
170	9.5	0.470192	300	400
170	10	0.468275	300	400
170	10.5	0.46705	300	400
170	11	0.465833	300	400
170	11.5	0.465833	300	400
170	12	0.465833	300	400
170	12.5	0.465833	300	400
170	13	0.465833	300	400
170	13.5	0.465433	300	400
170	14	0.459225	300	400
170	14.5	0.430267	300	400
170	15	0.430258	300	400
170	15.5	0.4302	300	400
170	16	0.429883	300	400
170	16.5	0.42965	300	400
170	17	0.429617	300	400
170	17.5	0.429608	300	400
170	18	0.4293	300	400
170	18.5	0.372083	300	400
170	19	0.3719	300	400
170	19.5	0.369142	300	400
170	20	0.367842	300	400
170	20.5	0.363742	300	400
170	21	0.363108	300	400
170	21.5	0.362417	300	400
170	22	0.362375	300	400
170	22.5	0.358633	300	400
170	23	0.358617	300	400
170	23.5	0.356675	300	400
170	24	0.355692	300	400
170	24.5	0.337117	300	400
170	25	0.336758	300	400
170	25.5	0.335033	300	400
170	26	0.330617	300	400
170	26.5	0.322475	300	400
170	27	0.31485	300	400
170	27.5	0.312392	300	400
170	28	0.31195	300	400
170	28.5	0.289717	300	400
170	29	0.278783	300	400
170	29.5	0.2647	300	400
170	30	0.258467	300	400
170	30.5	0.250117	300	400
170	31	0.242883	300	400
170	31.5	0.237675	300	400
170	32	0.206583	300	400
170	32.5	0.184267	300	400
170	33	0.165825	300	400
170	33.5	0.159242	300	400
170	34	0.155675	300	400
170	34.5	0.151233	300	400
170	35	0.14845	300	400
170	35.5	0.139917	300	400
170	36	0.1357	300	400
170	36.5	0.13385	300	400
170	37	0.131983	300	400
170	37.5	0.131025	300	400
170	38	0.129975	300	400
170	38.5	0.12945	300	400
170	39	0.129208	300	400
170	39.5	0.128425	300	400
170	40	0.126833	300	400
180	0.5	0.995575	300	400
180	1	0.975892	300	400
180	1.5	0.901808	300	400
180	2	0.800017	300	400
180	2.5	0.684708	300	400
180	3	0.624542	300	400
180	3.5	0.603758	300	400
180	4	0.597975	300	400
180	4.5	0.587683	300	400
180	5	0.587283	300	400
180	5.5	0.587067	300	400
180	6	0.586492	300	400
180	6.5	0.586492	300	400
180	7	0.5855	300	400
180	7.5	0.576475	300	400
180	8	0.575492	300	400
180	8.5	0.539583	300	400
180	9	0.536908	300	400
180	9.5	0.505508	300	400
180	10	0.500808	300	400
180	10.5	0.496033	300	400
180	11	0.495583	300	400
180	11.5	0.495517	300	400
180	12	0.495508	300	400
180	12.5	0.495242	300	400
180	13	0.495242	300	400
180	13.5	0.495233	300	400
180	14	0.494983	300	400
180	14.5	0.433458	300	400
180	15	0.432092	300	400
180	15.5	0.430917	300	400
180	16	0.4309	300	400
180	16.5	0.430867	300	400
180	17	0.4308	300	400
180	17.5	0.430767	300	400
180	18	0.392817	300	400
180	18.5	0.369867	300	400
180	19	0.366458	300	400
180	19.5	0.363742	300	400
180	20	0.363592	300	400
180	20.5	0.363542	300	400
180	21	0.363408	300	400
180	21.5	0.363092	300	400
180	22	0.360625	300	400
180	22.5	0.304075	300	400
180	23	0.299975	300	400
180	23.5	0.299792	300	400
180	24	0.298375	300	400
180	24.5	0.297942	300	400
180	25	0.263117	300	400
180	25.5	0.258275	300	400
180	26	0.252292	300	400
180	26.5	0.245033	300	400
180	27	0.242858	300	400
180	27.5	0.242425	300	400
180	28	0.222758	300	400
180	28.5	0.214	300	400
180	29	0.213183	300	400
180	29.5	0.204558	300	400
180	30	0.2018	300	400
180	30.5	0.199967	300	400
180	31	0.199292	300	400
180	31.5	0.196033	300	400
180	32	0.188825	300	400
180	32.5	0.18365	300	400
180	33	0.180392	300	400
180	33.5	0.168217	300	400
180	34	0.156267	300	400
180	34.5	0.149133	300	400
180	35	0.147717	300	400
180	35.5	0.142267	300	400
180	36	0.133867	300	400
180	36.5	0.125175	300	400
180	37	0.116625	300	400
180	37.5	0.113158	300	400
180	38	0.111967	300	400
180	38.5	0.111383	300	400
180	39	0.110925	300	400
180	39.5	0.109	300	400
180	40	0.104292	300	400
190	0.5	0.995233	300	400
190	1	0.982292	300	400
190	1.5	0.90635	300	400
190	2	0.7749	300	400
190	2.5	0.711883	300	400
190	3	0.665558	300	400
190	3.5	0.661217	300	400
190	4	0.658758	300	400
190	4.5	0.65475	300	400
190	5	0.64575	300	400
190	5.5	0.625925	300	400
190	6	0.61915	300	400
190	6.5	0.618858	300	400
190	7	0.618858	300	400
190	7.5	0.61875	300	400
190	8	0.61685	300	400
190	8.5	0.529783	300	400
190	9	0.398958	300	400
190	9.5	0.370575	300	400
190	10	0.365175	300	400
190	10.5	0.364608	300	400
190	11	0.364567	300	400
190	11.5	0.364525	300	400
190	12	0.364475	300	400
190	12.5	0.346758	300	400
190	13	0.333192	300	400
190	13.5	0.330908	300	400
190	14	0.330808	300	400
190	14.5	0.330658	300	400
190	15	0.33065	300	400
190	15.5	0.330592	300	400
190	16	0.325275	300	400
190	16.5	0.32375	300	400
190	17	0.314392	300	400
190	17.5	0.313617	300	400
190	18	0.312258	300	400
190	18.5	0.302133	300	400
190	19	0.26475	300	400
190	19.5	0.263517	300	400
190	20	0.263375	300	400
190	20.5	0.245325	300	400
190	21	0.241167	300	400
190	21.5	0.23835	300	400
190	22	0.237442	300	400
190	22.5	0.23565	300	400
190	23	0.233592	300	400
190	23.5	0.221433	300	400
190	24	0.208517	300	400
190	24.5	0.207275	300	400
190	25	0.202583	300	400
190	25.5	0.187442	300	400
190	26	0.187342	300	400
190	26.5	0.187333	300	400
190	27	0.187192	300	400
190	27.5	0.187108	300	400
190	28	0.165658	300	400
190	28.5	0.1635	300	400
190	29	0.163492	300	400
190	29.5	0.163292	300	400
190	30	0.163175	300	400
190	30.5	0.163175	300	400
190	31	0.163175	300	400
190	31.5	0.160217	300	400
190	32	0.16015	300	400
190	32.5	0.16015	300	400
190	33	0.16015	300	400
190	33.5	0.160133	300	400
190	34	0.160133	300	400
190	34.5	0.160133	300	400
190	35	0.159717	300	400
190	35.5	0.159608	300	400
190	36	0.159592	300	400
190	36.5	0.156683	300	400
190	37	0.146617	300	400
190	37.5	0.146275	300	400
190	38	0.146275	300	400
190	38.5	0.145858	300	400
190	39	0.133642	300	400
190	39.5	0.133217	300	400
190	40	0.132317	300	400
200	0.5	0.994192	300	400
200	1	0.981808	300	400
200	1.5	0.910317	300	400
200	2	0.831317	300	400
200	2.5	0.797167	300	400
200	3	0.7816	300	400
200	3.5	0.774308	300	400
200	4	0.761967	300	400
200	4.5	0.757092	300	400
200	5	0.751308	300	400
200	5.5	0.724242	300	400
200	6	0.713475	300	400
200	6.5	0.70975	300	400
200	7	0.709692	300	400
200	7.5	0.709692	300	400
200	8	0.705058	300	400
200	8.5	0.661192	300	400
200	9	0.591608	300	400
200	9.5	0.564925	300	400
200	10	0.564667	300	400
200	10.5	0.564	300	400
200	11	0.559267	300	400
200	11.5	0.545333	300	400
200	12	0.531108	300	400
200	12.5	0.528242	300	400
200	13	0.528142	300	400
200	13.5	0.527825	300	400
200	14	0.527742	300	400
200	14.5	0.527717	300	400
200	15	0.527467	300	400
200	15.5	0.527433	300	400
200	16	0.527167	300	400
200	16.5	0.527167	300	400
200	17	0.527133	300	400
200	17.5	0.524083	300	400
200	18	0.5216	300	400
200	18.5	0.515592	300	400
200	19	0.445767	300	400
200	19.5	0.438683	300	400
200	20	0.433367	300	400
200	20.5	0.422925	300	400
200	21	0.41365	300	400
200	21.5	0.41225	300	400
200	22	0.408192	300	400
200	22.5	0.405417	300	400
200	23	0.405342	300	400
200	23.5	0.404717	300	400
200	24	0.404433	300	400
200	24.5	0.404433	300	400
200	25	0.4043	300	400
200	25.5	0.403975	300	400
200	26	0.402083	300	400
200	26.5	0.401925	300	400
200	27	0.401925	300	400
200	27.5	0.401917	300	400
200	28	0.401883	300	400
200	28.5	0.396883	300	400
200	29	0.385242	300	400
200	29.5	0.375508	300	400
200	30	0.375442	300	400
200	30.5	0.375442	300	400
200	31	0.375417	300	400
200	31.5	0.375075	300	400
200	32	0.374992	300	400
200	32.5	0.371125	300	400
200	33	0.370125	300	400
200	33.5	0.369842	300	400
200	34	0.368783	300	400
200	34.5	0.367167	300	400
200	35	0.367167	300	400
200	35.5	0.367167	300	400
200	36	0.367058	300	400
200	36.5	0.36705	300	400
200	37	0.36705	300	400
200	37.5	0.36705	300	400
200	38	0.366975	300	400
200	38.5	0.366908	300	400
200	39	0.366842	300	400
200	39.5	0.366833	300	400
200	40	0.366783	300	400
210	0.5	0.992875	300	400
210	1	0.981042	300	400
210	1.5	0.899133	300	400
210	2	0.840192	300	400
210	2.5	0.813233	300	400
210	3	0.8057	300	400
210	3.5	0.797783	300	400
210	4	0.782017	300	400
210	4.5	0.776033	300	400
210	5	0.769942	300	400
210	5.5	0.76645	300	400
210	6	0.763167	300	400
210	6.5	0.758317	300	400
210	7	0.7583	300	400
210	7.5	0.758258	300	400
210	8	0.758258	300	400
210	8.5	0.758258	300	400
210	9	0.757983	300	400
210	9.5	0.756292	300	400
210	10	0.751008	300	400
210	10.5	0.7481	300	400
210	11	0.736017	300	400
210	11.5	0.678258	300	400
210	12	0.6579	300	400
210	12.5	0.64945	300	400
210	13	0.649175	300	400
210	13.5	0.6456	300	400
210	14	0.6452	300	400
210	14.5	0.644508	300	400
210	15	0.641717	300	400
210	15.5	0.641717	300	400
210	16	0.641275	300	400
210	16.5	0.64105	300	400
210	17	0.6337	300	400
210	17.5	0.63365	300	400
210	18	0.625767	300	400
210	18.5	0.569825	300	400
210	19	0.568733	300	400
210	19.5	0.556767	300	400
210	20	0.553742	300	400
210	20.5	0.553692	300	400
210	21	0.553692	300	400
210	21.5	0.553658	300	400
210	22	0.553425	300	400
210	22.5	0.55125	300	400
210	23	0.551217	300	400
210	23.5	0.5512	300	400
210	24	0.551008	300	400
210	24.5	0.550842	300	400
210	25	0.550842	300	400
210	25.5	0.550825	300	400
210	26	0.510183	300	400
210	26.5	0.510133	300	400
210	27	0.509833	300	400
210	27.5	0.509617	300	400
210	28	0.509608	300	400
210	28.5	0.509592	300	400
210	29	0.508425	300	400
210	29.5	0.4928	300	400
210	30	0.492792	300	400
210	30.5	0.492708	300	400
210	31	0.492075	300	400
210	31.5	0.492067	300	400
210	32	0.492067	300	400
210	32.5	0.492042	300	400
210	33	0.492033	300	400
210	33.5	0.492017	300	400
210	34	0.492	300	400
210	34.5	0.492	300	400
210	35	0.491992	300	400
210	35.5	0.491992	300	400
210	36	0.491992	300	400
210	36.5	0.491992	300	400
210	37	0.491975	300	400
210	37.5	0.491975	300	400
210	38	0.491975	300	400
210	38.5	0.491967	300	400
210	39	0.491967	300	400
210	39.5	0.491967	300	400
210	40	0.49195	300	400
220	0.5	0.992825	300	400
220	1	0.9796	300	400
220	1.5	0.872925	300	400
220	2	0.819517	300	400
220	2.5	0.791575	300	400
220	3	0.781817	300	400
220	3.5	0.776625	300	400
220	4	0.763342	300	400
220	4.5	0.759525	300	400
220	5	0.751717	300	400
220	5.5	0.746892	300	400
220	6	0.746067	300	400
220	6.5	0.745033	300	400
220	7	0.745025	300	400
220	7.5	0.736617	300	400
220	8	0.725325	300	400
220	8.5	0.723492	300	400
220	9	0.6839	300	400
220	9.5	0.572875	300	400
220	10	0.567608	300	400
220	10.5	0.567567	300	400
220	11	0.567483	300	400
220	11.5	0.567433	300	400
220	12	0.5668	300	400
220	12.5	0.519	300	400
220	13	0.4473	300	400
220	13.5	0.435133	300	400
220	14	0.4348	300	400
220	14.5	0.4299	300	400
220	15	0.429883	300	400
220	15.5	0.429817	300	400
220	16	0.429483	300	400
220	16.5	0.429283	300	400
220	17	0.429158	300	400
220	17.5	0.42885	300	400
220	18	0.428767	300	400
220	18.5	0.4283	300	400
220	19	0.425408	300	400
220	19.5	0.421567	300	400
220	20	0.418742	300	400
220	20.5	0.416292	300	400
220	21	0.41445	300	400
220	21.5	0.411383	300	400
220	22	0.409783	300	400
220	22.5	0.408033	300	400
220	23	0.407658	300	400
220	23.5	0.398375	300	400
220	24	0.371858	300	400
220	24.5	0.371858	300	400
220	25	0.37185	300	400
220	25.5	0.37185	300	400
220	26	0.371833	300	400
220	26.5	0.371833	300	400
220	27	0.371833	300	400
220	27.5	0.371833	300	400
220	28	0.371825	300	400
220	28.5	0.37175	300	400
220	29	0.37175	300	400
220	29.5	0.37175	300	400
220	30	0.3717	300	400
220	30.5	0.3717	300	400
220	31	0.371275	300	400
220	31.5	0.363875	300	400
220	32	0.35575	300	400
220	32.5	0.355742	300	400
220	33	0.355725	300	400
220	33.5	0.355558	300	400
220	34	0.3555	300	400
220	34.5	0.355483	300	400
220	35	0.355483	300	400
220	35.5	0.354258	300	400
220	36	0.335442	300	400
220	36.5	0.334775	300	400
220	37	0.333575	300	400
220	37.5	0.332517	300	400
220	38	0.331317	300	400
220	38.5	0.331308	300	400
220	39	0.331308	300	400
220	39.5	0.331308	300	400
220	40	0.331308	300	400
230	0.5	0.992033	300	400
230	1	0.976942	300	400
230	1.5	0.864783	300	400
230	2	0.7915	300	400
230	2.5	0.775392	300	400
230	3	0.760425	300	400
230	3.5	0.753975	300	400
230	4	0.745367	300	400
230	4.5	0.742042	300	400
230	5	0.738708	300	400
230	5.5	0.737142	300	400
230	6	0.730558	300	400
230	6.5	0.683592	300	400
230	7	0.679608	300	400
230	7.5	0.6796	300	400
230	8	0.679542	300	400
230	8.5	0.679475	300	400
230	9	0.672808	300	400
230	9.5	0.670892	300	400
230	10	0.658975	300	400
230	10.5	0.640458	300	400
230	11	0.62525	300	400
230	11.5	0.619983	300	400
230	12	0.619883	300	400
230	12.5	0.617892	300	400
230	13	0.535833	300	400
230	13.5	0.5131	300	400
230	14	0.513008	300	400
230	14.5	0.510975	300	400
230	15	0.51045	300	400
230	15.5	0.508008	300	400
230	16	0.507175	300	400
230	16.5	0.503617	300	400
230	17	0.502508	300	400
230	17.5	0.502408	300	400
230	18	0.501692	300	400
230	18.5	0.496933	300	400
230	19	0.48665	300	400
230	19.5	0.486358	300	400
230	20	0.4847	300	400
230	20.5	0.458833	300	400
230	21	0.458775	300	400
230	21.5	0.458725	300	400
230	22	0.458717	300	400
230	22.5	0.361592	300	400
230	23	0.349017	300	400
230	23.5	0.347192	300	400
230	24	0.342192	300	400
230	24.5	0.342192	300	400
230	25	0.342125	300	400
230	25.5	0.342125	300	400
230	26	0.342125	300	400
230	26.5	0.342075	300	400
230	27	0.342075	300	400
230	27.5	0.342075	300	400
230	28	0.342075	300	400
230	28.5	0.342075	300	400
230	29	0.342075	300	400
230	29.5	0.342058	300	400
230	30	0.341708	300	400
230	30.5	0.341358	300	400
230	31	0.341342	300	400
230	31.5	0.3413	300	400
230	32	0.341167	300	400
230	32.5	0.340667	300	400
230	33	0.340467	300	400
230	33.5	0.340433	300	400
230	34	0.335225	300	400
230	34.5	0.309775	300	400
230	35	0.274517	300	400
230	35.5	0.266908	300	400
230	36	0.260608	300	400
230	36.5	0.259425	300	400
230	37	0.259417	300	400
230	37.5	0.259417	300	400
230	38	0.259417	300	400
230	38.5	0.259417	300	400
230	39	0.259417	300	400
230	39.5	0.259417	300	400
230	40	0.259383	300	400
240	0.5	0.990283	300	400
240	1	0.970408	300	400
240	1.5	0.851775	300	400
240	2	0.773767	300	400
240	2.5	0.761017	300	400
240	3	0.745533	300	400
240	3.5	0.739617	300	400
240	4	0.73865	300	400
240	4.5	0.737258	300	400
240	5	0.737183	300	400
240	5.5	0.733508	300	400
240	6	0.715767	300	400
240	6.5	0.669883	300	400
240	7	0.666692	300	400
240	7.5	0.665992	300	400
240	8	0.665917	300	400
240	8.5	0.66515	300	400
240	9	0.66505	300	400
240	9.5	0.664983	300	400
240	10	0.6649	300	400
240	10.5	0.664883	300	400
240	11	0.664867	300	400
240	11.5	0.66485	300	400
240	12	0.661358	300	400
240	12.5	0.660767	300	400
240	13	0.65115	300	400
240	13.5	0.643592	300	400
240	14	0.643367	300	400
240	14.5	0.618625	300	400
240	15	0.531533	300	400
240	15.5	0.453933	300	400
240	16	0.436442	300	400
240	16.5	0.436425	300	400
240	17	0.436383	300	400
240	17.5	0.436075	300	400
240	18	0.435758	300	400
240	18.5	0.407308	300	400
240	19	0.40595	300	400
240	19.5	0.400467	300	400
240	20	0.388117	300	400
240	20.5	0.387842	300	400
240	21	0.3876	300	400
240	21.5	0.38445	300	400
240	22	0.382075	300	400
240	22.5	0.3785	300	400
240	23	0.366108	300	400
240	23.5	0.362958	300	400
240	24	0.35085	300	400
240	24.5	0.23085	300	400
240	25	0.198467	300	400
240	25.5	0.19795	300	400
240	26	0.197942	300	400
240	26.5	0.192508	300	400
240	27	0.175833	300	400
240	27.5	0.162592	300	400
240	28	0.146108	300	400
240	28.5	0.1375	300	400
240	29	0.128492	300	400
240	29.5	0.125492	300	400
240	30	0.12525	300	400
240	30.5	0.12525	300	400
240	31	0.119958	300	400
240	31.5	0.116242	300	400
240	32	0.112417	300	400
240	32.5	0.108117	300	400
240	33	0.104283	300	400
240	33.5	0.100875	300	400
240	34	0.0977833	300	400
240	34.5	0.0946583	300	400
240	35	0.0945	300	400
240	35.5	0.0945	300	400
240	36	0.0945	300	400
240	36.5	0.0944167	300	400
240	37	0.0942583	300	400
240	37.5	0.0942417	300	400
240	38	0.0941167	300	400
240	38.5	0.0941083	300	400
240	39	0.0940667	300	400
240	39.5	0.0932833	300	400
[truncated: 961 more rows]

## Sheet: not normalized-2m
angle	distance	visibility	im_width	im_height
0	0.5	0.959558	300	400
0	1	0.9502	300	400
0	1.5	0.822817	300	400
0	2	0.813425	300	400
0	2.5	0.75135	300	400
0	3	0.705892	300	400
0	3.5	0.660433	300	400
0	4	0.643117	300	400
0	4.5	0.641892	300	400
0	5	0.6267	300	400
0	5.5	0.590842	300	400
0	6	0.455708	300	400
0	6.5	0.360425	300	400
0	7	0.3027	300	400
0	7.5	0.296467	300	400
0	8	0.236108	300	400
0	8.5	0.232967	300	400
0	9	0.208625	300	400
0	9.5	0.178233	300	400
0	10	0.1465	300	400
0	10.5	0.129392	300	400
0	11	0.1271	300	400
0	11.5	0.116	300	400
0	12	0.111367	300	400
0	12.5	0.112858	300	400
0	13	0.116283	300	400
0	13.5	0.127	300	400
0	14	0.157325	300	400
0	14.5	0.17015	300	400
0	15	0.171025	300	400
0	15.5	0.172217	300	400
0	16	0.168183	300	400
0	16.5	0.15885	300	400
0	17	0.1276	300	400
0	17.5	0.101742	300	400
0	18	0.11105	300	400
0	18.5	0.1371	300	400
0	19	0.134583	300	400
0	19.5	0.11785	300	400
0	20	0.096625	300	400
0	20.5	0.0872583	300	400
0	21	0.071575	300	400
0	21.5	0.0545583	300	400
0	22	0.0548	300	400
0	22.5	0.0563833	300	400
0	23	0.0633667	300	400
0	23.5	0.0695167	300	400
0	24	0.0709917	300	400
0	24.5	0.0744667	300	400
0	25	0.0740833	300	400
0	25.5	0.068625	300	400
0	26	0.066775	300	400
0	26.5	0.0659833	300	400
0	27	0.0649917	300	400
0	27.5	0.0629417	300	400
0	28	0.0629417	300	400
0	28.5	0.05945	300	400
0	29	0.060675	300	400
0	29.5	0.0607583	300	400
0	30	0.0622083	300	400
0	30.5	0.0610417	300	400
0	31	0.0608833	300	400
0	31.5	0.0602	300	400
0	32	0.060675	300	400
0	32.5	0.0601	300	400
0	33	0.0575667	300	400
0	33.5	0.05595	300	400
0	34	0.053425	300	400
0	34.5	0.0514	300	400
0	35	0.0509	300	400
0	35.5	0.05075	300	400
0	36	0.0492	300	400
0	36.5	0.0486583	300	400
0	37	0.0475167	300	400
0	37.5	0.0493417	300	400
0	38	0.0512167	300	400
0	38.5	0.04835	300	400
0	39	0.042625	300	400
0	39.5	0.0376167	300	400
0	40	0.0356833	300	400
10	0.5	0.956208	300	400
10	1	0.948108	300	400
10	1.5	0.827342	300	400
10	2	0.827283	300	400
10	2.5	0.779142	300	400
10	3	0.71065	300	400
10	3.5	0.61845	300	400
10	4	0.571233	300	400
10	4.5	0.554017	300	400
10	5	0.53335	300	400
10	5.5	0.520692	300	400
10	6	0.519208	300	400
10	6.5	0.490567	300	400
10	7	0.442833	300	400
10	7.5	0.403758	300	400
10	8	0.38435	300	400
10	8.5	0.358708	300	400
10	9	0.335508	300	400
10	9.5	0.337092	300	400
10	10	0.339658	300	400
10	10.5	0.343883	300	400
10	11	0.327783	300	400
10	11.5	0.284542	300	400
10	12	0.246592	300	400
10	12.5	0.206092	300	400
10	13	0.187617	300	400
10	13.5	0.178408	300	400
10	14	0.167892	300	400
10	14.5	0.158275	300	400
10	15	0.150217	300	400
10	15.5	0.137058	300	400
10	16	0.11745	300	400
10	16.5	0.0981083	300	400
10	17	0.08605	300	400
10	17.5	0.072675	300	400
10	18	0.0717833	300	400
10	18.5	0.0749917	300	400
10	19	0.0773583	300	400
10	19.5	0.0773083	300	400
10	20	0.0730583	300	400
10	20.5	0.069375	300	400
10	21	0.062675	300	400
10	21.5	0.057725	300	400
10	22	0.0549	300	400
10	22.5	0.0527083	300	400
10	23	0.0512333	300	400
10	23.5	0.0493083	300	400
10	24	0.0479917	300	400
10	24.5	0.0453583	300	400
10	25	0.0438417	300	400
10	25.5	0.0437667	300	400
10	26	0.040925	300	400
10	26.5	0.0370167	300	400
10	27	0.0328167	300	400
10	27.5	0.0297417	300	400
10	28	0.0283167	300	400
10	28.5	0.0280667	300	400
10	29	0.0282	300	400
10	29.5	0.0266167	300	400
10	30	0.0274417	300	400
10	30.5	0.0288333	300	400
10	31	0.0296167	300	400
10	31.5	0.0295917	300	400
10	32	0.029725	300	400
10	32.5	0.0303	300	400
10	33	0.0304333	300	400
10	33.5	0.0280917	300	400
10	34	0.0244583	300	400
10	34.5	0.0221667	300	400
10	35	0.02025	300	400
10	35.5	0.0182583	300	400
10	36	0.0176667	300	400
10	36.5	0.0170917	300	400
10	37	0.0171167	300	400
10	37.5	0.0160417	300	400
10	38	0.0165833	300	400
10	38.5	0.016125	300	400
10	39	0.0160417	300	400
10	39.5	0.0158583	300	400
10	40	0.0159583	300	400
20	0.5	0.956242	300	400
20	1	0.947642	300	400
20	1.5	0.825767	300	400
20	2	0.818217	300	400
20	2.5	0.719883	300	400
20	3	0.652692	300	400
20	3.5	0.5273	300	400
20	4	0.476783	300	400
20	4.5	0.467408	300	400
20	5	0.46665	300	400
20	5.5	0.467517	300	400
20	6	0.467492	300	400
20	6.5	0.4294	300	400
20	7	0.393108	300	400
20	7.5	0.361367	300	400
20	8	0.336933	300	400
20	8.5	0.3311	300	400
20	9	0.327408	300	400
20	9.5	0.322892	300	400
20	10	0.319317	300	400
20	10.5	0.311742	300	400
20	11	0.303392	300	400
20	11.5	0.291975	300	400
20	12	0.300542	300	400
20	12.5	0.260925	300	400
20	13	0.227325	300	400
20	13.5	0.214458	300	400
20	14	0.191133	300	400
20	14.5	0.182875	300	400
20	15	0.1729	300	400
20	15.5	0.164875	300	400
20	16	0.151058	300	400
20	16.5	0.142325	300	400
20	17	0.133525	300	400
20	17.5	0.12985	300	400
20	18	0.107667	300	400
20	18.5	0.165158	300	400
20	19	0.177283	300	400
20	19.5	0.186617	300	400
20	20	0.180467	300	400
20	20.5	0.166008	300	400
20	21	0.184492	300	400
20	21.5	0.182683	300	400
20	22	0.171033	300	400
20	22.5	0.161867	300	400
20	23	0.15605	300	400
20	23.5	0.14395	300	400
20	24	0.1238	300	400
20	24.5	0.0955167	300	400
20	25	0.0859333	300	400
20	25.5	0.075875	300	400
20	26	0.070225	300	400
20	26.5	0.0690167	300	400
20	27	0.0709667	300	400
20	27.5	0.0769583	300	400
20	28	0.0834917	300	400
20	28.5	0.0883333	300	400
20	29	0.0939333	300	400
20	29.5	0.09375	300	400
20	30	0.083725	300	400
20	30.5	0.074675	300	400
20	31	0.0719083	300	400
20	31.5	0.0707	300	400
20	32	0.0691583	300	400
20	32.5	0.0661	300	400
20	33	0.0622917	300	400
20	33.5	0.058075	300	400
20	34	0.05465	300	400
20	34.5	0.053925	300	400
20	35	0.0527667	300	400
20	35.5	0.0525833	300	400
20	36	0.0545083	300	400
20	36.5	0.0527	300	400
20	37	0.0483917	300	400
20	37.5	0.0481	300	400
20	38	0.048025	300	400
20	38.5	0.0476	300	400
20	39	0.046125	300	400
20	39.5	0.045625	300	400
20	40	0.0448833	300	400
30	0.5	0.955933	300	400
30	1	0.9425	300	400
30	1.5	0.827092	300	400
30	2	0.815933	300	400
30	2.5	0.77125	300	400
30	3	0.683192	300	400
30	3.5	0.568525	300	400
30	4	0.520258	300	400
30	4.5	0.51295	300	400
30	5	0.508725	300	400
30	5.5	0.5061	300	400
30	6	0.502208	300	400
30	6.5	0.479933	300	400
30	7	0.442875	300	400
30	7.5	0.4276	300	400
30	8	0.414267	300	400
30	8.5	0.397833	300	400
30	9	0.390842	300	400
30	9.5	0.379517	300	400
30	10	0.35705	300	400
30	10.5	0.342642	300	400
30	11	0.340483	300	400
30	11.5	0.338283	300	400
30	12	0.337	300	400
30	12.5	0.330925	300	400
30	13	0.318633	300	400
30	13.5	0.319517	300	400
30	14	0.320825	300	400
30	14.5	0.326458	300	400
30	15	0.297517	300	400
30	15.5	0.292542	300	400
30	16	0.294983	300	400
30	16.5	0.298967	300	400
30	17	0.305125	300	400
30	17.5	0.310117	300	400
30	18	0.283358	300	400
30	18.5	0.2489	300	400
30	19	0.2327	300	400
30	19.5	0.222167	300	400
30	20	0.201783	300	400
30	20.5	0.186008	300	400
30	21	0.1836	300	400
30	21.5	0.176192	300	400
30	22	0.171567	300	400
30	22.5	0.168458	300	400
30	23	0.160892	300	400
30	23.5	0.156092	300	400
30	24	0.155108	300	400
30	24.5	0.150683	300	400
30	25	0.150525	300	400
30	25.5	0.146883	300	400
30	26	0.139058	300	400
30	26.5	0.135725	300	400
30	27	0.135458	300	400
30	27.5	0.134575	300	400
30	28	0.133558	300	400
30	28.5	0.130658	300	400
30	29	0.130742	300	400
30	29.5	0.128833	300	400
30	30	0.128733	300	400
30	30.5	0.127717	300	400
30	31	0.127883	300	400
30	31.5	0.126833	300	400
30	32	0.125842	300	400
30	32.5	0.126317	300	400
30	33	0.127058	300	400
30	33.5	0.126833	300	400
30	34	0.125267	300	400
30	34.5	0.125192	300	400
30	35	0.124483	300	400
30	35.5	0.123025	300	400
30	36	0.122617	300	400
30	36.5	0.121233	300	400
30	37	0.11865	300	400
30	37.5	0.115725	300	400
30	38	0.116392	300	400
30	38.5	0.115692	300	400
30	39	0.110392	300	400
30	39.5	0.1085	300	400
30	40	0.1069	300	400
40	0.5	0.952808	300	400
40	1	0.898683	300	400
40	1.5	0.83395	300	400
40	2	0.822475	300	400
40	2.5	0.804108	300	400
40	3	0.754767	300	400
40	3.5	0.681925	300	400
40	4	0.636467	300	400
40	4.5	0.628233	300	400
40	5	0.526542	300	400
40	5.5	0.523008	300	400
40	6	0.524992	300	400
40	6.5	0.514758	300	400
40	7	0.5071	300	400
40	7.5	0.503533	300	400
40	8	0.494767	300	400
40	8.5	0.488175	300	400
40	9	0.485525	300	400
40	9.5	0.480325	300	400
40	10	0.472442	300	400
40	10.5	0.462808	300	400
40	11	0.457042	300	400
40	11.5	0.452975	300	400
40	12	0.452125	300	400
40	12.5	0.4521	300	400
40	13	0.44815	300	400
40	13.5	0.377342	300	400
40	14	0.348042	300	400
40	14.5	0.342367	300	400
40	15	0.3269	300	400
40	15.5	0.31775	300	400
40	16	0.317308	300	400
40	16.5	0.316333	300	400
40	17	0.315225	300	400
40	17.5	0.315492	300	400
40	18	0.311917	300	400
40	18.5	0.306875	300	400
40	19	0.301092	300	400
40	19.5	0.296808	300	400
40	20	0.279167	300	400
40	20.5	0.264175	300	400
40	21	0.2547	300	400
40	21.5	0.253467	300	400
40	22	0.251483	300	400
40	22.5	0.242767	300	400
40	23	0.233617	300	400
40	23.5	0.229817	300	400
40	24	0.231975	300	400
40	24.5	0.233033	300	400
40	25	0.226158	300	400
40	25.5	0.210925	300	400
40	26	0.199867	300	400
40	26.5	0.182383	300	400
40	27	0.170175	300	400
40	27.5	0.167158	300	400
40	28	0.163617	300	400
40	28.5	0.158075	300	400
40	29	0.151542	300	400
40	29.5	0.148525	300	400
40	30	0.143417	300	400
40	30.5	0.144733	300	400
40	31	0.142567	300	400
40	31.5	0.145983	300	400
40	32	0.144992	300	400
40	32.5	0.143642	300	400
40	33	0.142858	300	400
40	33.5	0.142833	300	400
40	34	0.145083	300	400
40	34.5	0.147592	300	400
40	35	0.151375	300	400
40	35.5	0.151208	300	400
40	36	0.1527	300	400
40	36.5	0.153733	300	400
40	37	0.1528	300	400
40	37.5	0.148592	300	400
40	38	0.14725	300	400
40	38.5	0.139558	300	400
40	39	0.1298	300	400
40	39.5	0.125675	300	400
40	40	0.119267	300	400
50	0.5	0.948433	300	400
50	1	0.86425	300	400
50	1.5	0.8524	300	400
50	2	0.841708	300	400
50	2.5	0.840133	300	400
50	3	0.832058	300	400
50	3.5	0.802467	300	400
50	4	0.762325	300	400
50	4.5	0.744667	300	400
50	5	0.712233	300	400
50	5.5	0.69255	300	400
50	6	0.685192	300	400
50	6.5	0.679817	300	400
50	7	0.674275	300	400
50	7.5	0.594383	300	400
50	8	0.540058	300	400
50	8.5	0.513742	300	400
50	9	0.505425	300	400
50	9.5	0.504717	300	400
50	10	0.503617	300	400
50	10.5	0.498983	300	400
50	11	0.49745	300	400
50	11.5	0.480508	300	400
50	12	0.429642	300	400
50	12.5	0.381617	300	400
50	13	0.354208	300	400
50	13.5	0.323967	300	400
50	14	0.303875	300	400
50	14.5	0.295258	300	400
50	15	0.291333	300	400
50	15.5	0.2803	300	400
50	16	0.248317	300	400
50	16.5	0.218292	300	400
50	17	0.188692	300	400
50	17.5	0.172625	300	400
50	18	0.160442	300	400
50	18.5	0.155775	300	400
50	19	0.150717	300	400
50	19.5	0.150333	300	400
50	20	0.150592	300	400
50	20.5	0.15185	300	400
50	21	0.153492	300	400
50	21.5	0.1505	300	400
50	22	0.134833	300	400
50	22.5	0.126108	300	400
50	23	0.123342	300	400
50	23.5	0.117133	300	400
50	24	0.10915	300	400
50	24.5	0.101892	300	400
50	25	0.0997167	300	400
50	25.5	0.0913667	300	400
50	26	0.0891417	300	400
50	26.5	0.07925	300	400
50	27	0.0749417	300	400
50	27.5	0.0770083	300	400
50	28	0.07515	300	400
50	28.5	0.072675	300	400
50	29	0.0681833	300	400
50	29.5	0.0648	300	400
50	30	0.0634833	300	400
50	30.5	0.0641417	300	400
50	31	0.0611583	300	400
50	31.5	0.06115	300	400
50	32	0.0612583	300	400
50	32.5	0.0634167	300	400
50	33	0.06145	300	400
50	33.5	0.060975	300	400
50	34	0.05675	300	400
50	34.5	0.05665	300	400
50	35	0.0542083	300	400
50	35.5	0.0471417	300	400
50	36	0.0469	300	400
50	36.5	0.049225	300	400
50	37	0.0472333	300	400
50	37.5	0.0454417	300	400
50	38	0.0436667	300	400
50	38.5	0.0434833	300	400
50	39	0.0436	300	400
50	39.5	0.0436	300	400
50	40	0.044225	300	400
60	0.5	0.946592	300	400
60	1	0.938367	300	400
60	1.5	0.930717	300	400
60	2	0.9211	300	400
60	2.5	0.921833	300	400
60	3	0.917633	300	400
60	3.5	0.905083	300	400
60	4	0.877058	300	400
60	4.5	0.855025	300	400
60	5	0.848	300	400
60	5.5	0.8333	300	400
60	6	0.837425	300	400
60	6.5	0.839792	300	400
60	7	0.843625	300	400
60	7.5	0.832142	300	400
60	8	0.80985	300	400
60	8.5	0.7854	300	400
60	9	0.766592	300	400
60	9.5	0.726492	300	400
60	10	0.710942	300	400
60	10.5	0.70395	300	400
60	11	0.685492	300	400
60	11.5	0.662967	300	400
60	12	0.657475	300	400
60	12.5	0.647258	300	400
60	13	0.637025	300	400
60	13.5	0.631383	300	400
60	14	0.628142	300	400
60	14.5	0.570217	300	400
60	15	0.535942	300	400
60	15.5	0.495808	300	400
60	16	0.486342	300	400
60	16.5	0.474983	300	400
60	17	0.463325	300	400
60	17.5	0.380408	300	400
60	18	0.364058	300	400
60	18.5	0.360725	300	400
60	19	0.35715	300	400
60	19.5	0.357333	300	400
60	20	0.356733	300	400
60	20.5	0.3502	300	400
60	21	0.349883	300	400
60	21.5	0.349625	300	400
60	22	0.340575	300	400
60	22.5	0.329525	300	400
60	23	0.304883	300	400
60	23.5	0.307425	300	400
60	24	0.312742	300	400
60	24.5	0.312175	300	400
60	25	0.313983	300	400
60	25.5	0.310342	300	400
60	26	0.299975	300	400
60	26.5	0.27775	300	400
60	27	0.259825	300	400
60	27.5	0.222558	300	400
60	28	0.186008	300	400
60	28.5	0.160092	300	400
60	29	0.157008	300	400
60	29.5	0.163283	300	400
60	30	0.167167	300	400
60	30.5	0.176442	300	400
60	31	0.185167	300	400
60	31.5	0.183833	300	400
60	32	0.173433	300	400
60	32.5	0.175058	300	400
60	33	0.171292	300	400
60	33.5	0.163567	300	400
60	34	0.161783	300	400
60	34.5	0.165325	300	400
60	35	0.171225	300	400
60	35.5	0.1799	300	400
60	36	0.180208	300	400
60	36.5	0.18145	300	400
60	37	0.181917	300	400
60	37.5	0.184067	300	400
60	38	0.181033	300	400
60	38.5	0.167033	300	400
60	39	0.164033	300	400
60	39.5	0.162092	300	400
60	40	0.153125	300	400
70	0.5	0.947517	300	400
70	1	0.941583	300	400
70	1.5	0.934658	300	400
70	2	0.931	300	400
70	2.5	0.9335	300	400
70	3	0.923383	300	400
70	3.5	0.910483	300	400
70	4	0.892625	300	400
70	4.5	0.87875	300	400
70	5	0.857217	300	400
70	5.5	0.846233	300	400
70	6	0.856558	300	400
70	6.5	0.868292	300	400
70	7	0.873633	300	400
70	7.5	0.864608	300	400
70	8	0.868058	300	400
70	8.5	0.86135	300	400
70	9	0.86275	300	400
70	9.5	0.854725	300	400
70	10	0.84365	300	400
70	10.5	0.8203	300	400
70	11	0.784217	300	400
70	11.5	0.611183	300	400
70	12	0.563425	300	400
70	12.5	0.522833	300	400
70	13	0.498192	300	400
70	13.5	0.491075	300	400
70	14	0.494742	300	400
70	14.5	0.50715	300	400
70	15	0.52595	300	400
70	15.5	0.535608	300	400
70	16	0.5211	300	400
70	16.5	0.418125	300	400
70	17	0.358892	300	400
70	17.5	0.334175	300	400
70	18	0.33105	300	400
70	18.5	0.330008	300	400
70	19	0.326575	300	400
70	19.5	0.320375	300	400
70	20	0.312825	300	400
70	20.5	0.305517	300	400
70	21	0.307033	300	400
70	21.5	0.309733	300	400
70	22	0.311108	300	400
70	22.5	0.315108	300	400
70	23	0.317492	300	400
70	23.5	0.320925	300	400
70	24	0.32015	300	400
70	24.5	0.317433	300	400
70	25	0.313908	300	400
70	25.5	0.313642	300	400
70	26	0.3164	300	400
70	26.5	0.315917	300	400
70	27	0.314475	300	400
70	27.5	0.303008	300	400
70	28	0.281333	300	400
70	28.5	0.246775	300	400
70	29	0.241242	300	400
70	29.5	0.2439	300	400
70	30	0.23735	300	400
70	30.5	0.23845	300	400
70	31	0.241792	300	400
70	31.5	0.238583	300	400
70	32	0.227333	300	400
70	32.5	0.179833	300	400
70	33	0.149267	300	400
70	33.5	0.130575	300	400
70	34	0.128917	300	400
70	34.5	0.135508	300	400
70	35	0.135658	300	400
70	35.5	0.131433	300	400
70	36	0.127392	300	400
70	36.5	0.12615	300	400
70	37	0.126375	300	400
70	37.5	0.127967	300	400
70	38	0.125533	300	400
70	38.5	0.120917	300	400
70	39	0.118325	300	400
70	39.5	0.124883	300	400
70	40	0.126983	300	400
80	0.5	0.951367	300	400
80	1	0.9442	300	400
80	1.5	0.937517	300	400
80	2	0.934158	300	400
80	2.5	0.931692	300	400
80	3	0.9266	300	400
80	3.5	0.900858	300	400
80	4	0.88695	300	400
80	4.5	0.880942	300	400
80	5	0.86575	300	400
80	5.5	0.840392	300	400
80	6	0.825092	300	400
80	6.5	0.833358	300	400
80	7	0.8326	300	400
80	7.5	0.840275	300	400
80	8	0.849275	300	400
80	8.5	0.8536	300	400
80	9	0.846642	300	400
80	9.5	0.841733	300	400
80	10	0.842367	300	400
80	10.5	0.840517	300	400
80	11	0.82645	300	400
80	11.5	0.8189	300	400
80	12	0.804508	300	400
80	12.5	0.787142	300	400
80	13	0.60855	300	400
80	13.5	0.579117	300	400
80	14	0.552067	300	400
80	14.5	0.538058	300	400
80	15	0.529308	300	400
80	15.5	0.515992	300	400
80	16	0.49095	300	400
80	16.5	0.4747	300	400
80	17	0.455817	300	400
80	17.5	0.452942	300	400
80	18	0.458867	300	400
80	18.5	0.467725	300	400
80	19	0.472883	300	400
80	19.5	0.4509	300	400
80	20	0.445908	300	400
80	20.5	0.428725	300	400
80	21	0.347792	300	400
80	21.5	0.283425	300	400
80	22	0.262492	300	400
80	22.5	0.260325	300	400
80	23	0.25565	300	400
80	23.5	0.246608	300	400
80	24	0.22965	300	400
80	24.5	0.220558	300	400
80	25	0.228192	300	400
80	25.5	0.235208	300	400
80	26	0.228925	300	400
80	26.5	0.206858	300	400
80	27	0.176833	300	400
80	27.5	0.182417	300	400
80	28	0.183317	300	400
80	28.5	0.1818	300	400
80	29	0.182758	300	400
80	29.5	0.18305	300	400
80	30	0.182392	300	400
80	30.5	0.169908	300	400
80	31	0.162983	300	400
80	31.5	0.157842	300	400
80	32	0.152467	300	400
80	32.5	0.158875	300	400
80	33	0.1629	300	400
80	33.5	0.161383	300	400
80	34	0.160592	300	400
80	34.5	0.152467	300	400
80	35	0.15045	300	400
80	35.5	0.159417	300	400
80	36	0.16225	300	400
80	36.5	0.162792	300	400
80	37	0.15745	300	400
80	37.5	0.16225	300	400
80	38	0.165708	300	400
80	38.5	0.17165	300	400
80	39	0.181633	300	400
80	39.5	0.184233	300	400
80	40	0.180242	300	400
90	0.5	0.954775	300	400
90	1	0.945117	300	400
90	1.5	0.936925	300	400
90	2	0.92435	300	400
90	2.5	0.880258	300	400
90	3	0.877558	300	400
90	3.5	0.867483	300	400
90	4	0.851025	300	400
90	4.5	0.821175	300	400
90	5	0.793842	300	400
90	5.5	0.786067	300	400
90	6	0.760367	300	400
90	6.5	0.70125	300	400
90	7	0.667517	300	400
90	7.5	0.669733	300	400
90	8	0.670525	300	400
90	8.5	0.670533	300	400
90	9	0.673333	300	400
90	9.5	0.667008	300	400
90	10	0.667467	300	400
90	10.5	0.664683	300	400
90	11	0.666042	300	400
90	11.5	0.665383	300	400
90	12	0.6723	300	400
90	12.5	0.6624	300	400
90	13	0.638442	300	400
90	13.5	0.626333	300	400
90	14	0.624783	300	400
90	14.5	0.617617	300	400
90	15	0.613408	300	400
90	15.5	0.617225	300	400
90	16	0.616775	300	400
90	16.5	0.571992	300	400
90	17	0.491667	300	400
90	17.5	0.473233	300	400
90	18	0.413242	300	400
90	18.5	0.39615	300	400
90	19	0.364367	300	400
90	19.5	0.299092	300	400
90	20	0.258433	300	400
90	20.5	0.239733	300	400
90	21	0.214058	300	400
90	21.5	0.211008	300	400
90	22	0.218908	300	400
90	22.5	0.237875	300	400
90	23	0.2428	300	400
90	23.5	0.239708	300	400
90	24	0.230917	300	400
90	24.5	0.230017	300	400
90	25	0.214983	300	400
90	25.5	0.182958	300	400
90	26	0.178875	300	400
90	26.5	0.173675	300	400
90	27	0.165767	300	400
90	27.5	0.147517	300	400
90	28	0.131417	300	400
90	28.5	0.114992	300	400
90	29	0.107592	300	400
90	29.5	0.1074	300	400
90	30	0.108425	300	400
90	30.5	0.108958	300	400
90	31	0.103325	300	400
90	31.5	0.0969	300	400
90	32	0.0918833	300	400
90	32.5	0.0867667	300	400
90	33	0.078375	300	400
90	33.5	0.0739167	300	400
90	34	0.071575	300	400
90	34.5	0.0718583	300	400
90	35	0.0720833	300	400
90	35.5	0.0717333	300	400
90	36	0.0713083	300	400
90	36.5	0.0729667	300	400
90	37	0.0701167	300	400
90	37.5	0.0613833	300	400
90	38	0.052725	300	400
90	38.5	0.0417	300	400
90	39	0.0397667	300	400
90	39.5	0.046075	300	400
90	40	0.0643417	300	400
100	0.5	0.956067	300	400
100	1	0.943817	300	400
100	1.5	0.930683	300	400
100	2	0.908942	300	400
100	2.5	0.84995	300	400
100	3	0.825233	300	400
100	3.5	0.8154	300	400
100	4	0.797483	300	400
100	4.5	0.78195	300	400
100	5	0.775442	300	400
100	5.5	0.725858	300	400
100	6	0.686075	300	400
100	6.5	0.627842	300	400
100	7	0.591942	300	400
100	7.5	0.572225	300	400
100	8	0.59195	300	400
100	8.5	0.589125	300	400
100	9	0.578042	300	400
100	9.5	0.573333	300	400
100	10	0.559942	300	400
100	10.5	0.552917	300	400
100	11	0.547858	300	400
100	11.5	0.559075	300	400
100	12	0.554542	300	400
100	12.5	0.549192	300	400
100	13	0.537975	300	400
100	13.5	0.521575	300	400
100	14	0.51475	300	400
100	14.5	0.5047	300	400
100	15	0.483458	300	400
100	15.5	0.414808	300	400
100	16	0.38545	300	400
100	16.5	0.3677	300	400
100	17	0.340817	300	400
100	17.5	0.307383	300	400
100	18	0.28515	300	400
100	18.5	0.274142	300	400
100	19	0.259292	300	400
100	19.5	0.212333	300	400
100	20	0.180825	300	400
100	20.5	0.1761	300	400
100	21	0.17345	300	400
100	21.5	0.171325	300	400
100	22	0.170583	300	400
100	22.5	0.16975	300	400
100	23	0.165808	300	400
100	23.5	0.165017	300	400
100	24	0.165967	300	400
100	24.5	0.167567	300	400
100	25	0.165592	300	400
100	25.5	0.165117	300	400
100	26	0.159858	300	400
100	26.5	0.1503	300	400
100	27	0.146383	300	400
100	27.5	0.130842	300	400
100	28	0.109042	300	400
100	28.5	0.0977333	300	400
100	29	0.103592	300	400
100	29.5	0.101192	300	400
100	30	0.118717	300	400
100	30.5	0.1392	300	400
100	31	0.144658	300	400
100	31.5	0.149342	300	400
100	32	0.1518	300	400
100	32.5	0.151392	300	400
100	33	0.147992	300	400
100	33.5	0.145558	300	400
100	34	0.144525	300	400
100	34.5	0.144642	300	400
100	35	0.146975	300	400
100	35.5	0.143225	300	400
100	36	0.140833	300	400
100	36.5	0.145525	300	400
100	37	0.151708	300	400
100	37.5	0.156658	300	400
100	38	0.15925	300	400
100	38.5	0.163392	300	400
100	39	0.143658	300	400
100	39.5	0.13015	300	400
100	40	0.117275	300	400
110	0.5	0.6916	300	400
110	1	0.947225	300	400
110	1.5	0.92375	300	400
110	2	0.889892	300	400
110	2.5	0.826375	300	400
110	3	0.581733	300	400
110	3.5	0.803183	300	400
110	4	0.664825	300	400
110	4.5	0.7254	300	400
110	5	0.5035	300	400
110	5.5	0.655567	300	400
110	6	0.645767	300	400
110	6.5	0.532008	300	400
110	7	0.635392	300	400
110	7.5	0.681183	300	400
110	8	0.6697	300	400
110	8.5	0.636133	300	400
110	9	0.59845	300	400
110	9.5	0.514542	300	400
110	10	0.495042	300	400
110	10.5	0.462775	300	400
110	11	0.44195	300	400
110	11.5	0.435508	300	400
110	12	0.422017	300	400
110	12.5	0.439142	300	400
110	13	0.427708	300	400
110	13.5	0.354292	300	400
110	14	0.191108	300	400
110	14.5	0.130908	300	400
110	15	0.108358	300	400
110	15.5	0.09405	300	400
110	16	0.0930083	300	400
110	16.5	0.089025	300	400
110	17	0.083525	300	400
110	17.5	0.0797917	300	400
110	18	0.0711333	300	400
110	18.5	0.068675	300	400
110	19	0.0675	300	400
110	19.5	0.0544833	300	400
110	20	0.0479	300	400
110	20.5	0.047175	300	400
110	21	0.0418667	300	400
110	21.5	0.038875	300	400
110	22	0.0377	300	400
110	22.5	0.0366083	300	400
110	23	0.0422667	300	400
110	23.5	0.050825	300	400
110	24	0.05395	300	400
110	24.5	0.0565167	300	400
110	25	0.0584917	300	400
110	25.5	0.0603	300	400
110	26	0.061	300	400
110	26.5	0.064125	300	400
110	27	0.06825	300	400
110	27.5	0.0661333	300	400
110	28	0.0623333	300	400
110	28.5	0.0635167	300	400
110	29	0.065825	300	400
110	29.5	0.0683	300	400
110	30	0.07175	300	400
110	30.5	0.0662	300	400
110	31	0.066125	300	400
110	31.5	0.0690917	300	400
110	32	0.07365	300	400
110	32.5	0.08445	300	400
110	33	0.08845	300	400
110	33.5	0.0912333	300	400
110	34	0.0911917	300	400
110	34.5	0.0903667	300	400
110	35	0.0951667	300	400
110	35.5	0.1397	300	400
110	36	0.155467	300	400
110	36.5	0.164467	300	400
110	37	0.176275	300	400
110	37.5	0.182208	300	400
110	38	0.175733	300	400
110	38.5	0.183842	300	400
110	39	0.210733	300	400
110	39.5	0.1732	300	400
110	40	0.19435	300	400
120	0.5	0.7845	300	400
120	1	0.948825	300	400
120	1.5	0.686908	300	400
120	2	0.629408	300	400
120	2.5	0.643958	300	400
120	3	0.815233	300	400
120	3.5	0.804433	300	400
120	4	0.528967	300	400
120	4.5	0.731867	300	400
120	5	0.693525	300	400
120	5.5	0.659867	300	400
120	6	0.661425	300	400
120	6.5	0.664808	300	400
120	7	0.657583	300	400
120	7.5	0.505467	300	400
120	8	0.615108	300	400
120	8.5	0.573025	300	400
120	9	0.552975	300	400
120	9.5	0.538442	300	400
120	10	0.520683	300	400
120	10.5	0.50125	300	400
120	11	0.482625	300	400
120	11.5	0.458825	300	400
120	12	0.390142	300	400
120	12.5	0.340683	300	400
120	13	0.32645	300	400
120	13.5	0.2939	300	400
120	14	0.245833	300	400
120	14.5	0.210117	300	400
120	15	0.200333	300	400
120	15.5	0.218225	300	400
120	16	0.241017	300	400
120	16.5	0.20725	300	400
120	17	0.199567	300	400
120	17.5	0.187008	300	400
120	18	0.17205	300	400
120	18.5	0.166417	300	400
120	19	0.167608	300	400
120	19.5	0.164925	300	400
120	20	0.168383	300	400
120	20.5	0.176858	300	400
120	21	0.196258	300	400
120	21.5	0.212708	300	400
120	22	0.209675	300	400
120	22.5	0.210842	300	400
120	23	0.214992	300	400
120	23.5	0.2167	300	400
120	24	0.217692	300	400
120	24.5	0.215658	300	400
120	25	0.218817	300	400
120	25.5	0.219158	300	400
120	26	0.215675	300	400
120	26.5	0.218508	300	400
120	27	0.221017	300	400
120	27.5	0.2222	300	400
120	28	0.225775	300	400
120	28.5	0.229417	300	400
120	29	0.23585	300	400
120	29.5	0.240642	300	400
120	30	0.239558	300	400
120	30.5	0.241508	300	400
120	31	0.240125	300	400
120	31.5	0.246258	300	400
120	32	0.249975	300	400
120	32.5	0.250783	300	400
120	33	0.253617	300	400
120	33.5	0.256475	300	400
120	34	0.257442	300	400
120	34.5	0.255533	300	400
120	35	0.259667	300	400
120	35.5	0.277083	300	400
120	36	0.274383	300	400
120	36.5	0.268558	300	400
120	37	0.26605	300	400
120	37.5	0.255892	300	400
120	38	0.241192	300	400
120	38.5	0.232158	300	400
120	39	0.232425	300	400
120	39.5	0.183858	300	400
120	40	0.158333	300	400
130	0.5	0.955708	300	400
130	1	0.9461	300	400
130	1.5	0.911458	300	400
130	2	0.857525	300	400
130	2.5	0.70085	300	400
130	3	0.626575	300	400
130	3.5	0.633958	300	400
130	4	0.646108	300	400
130	4.5	0.78635	300	400
130	5	0.529742	300	400
130	5.5	0.610083	300	400
130	6	0.705958	300	400
130	6.5	0.685417	300	400
130	7	0.65375	300	400
130	7.5	0.637542	300	400
130	8	0.607033	300	400
130	8.5	0.558683	300	400
130	9	0.533075	300	400
130	9.5	0.533025	300	400
130	10	0.476817	300	400
130	10.5	0.457492	300	400
130	11	0.448725	300	400
130	11.5	0.4021	300	400
130	12	0.35015	300	400
130	12.5	0.325758	300	400
130	13	0.330917	300	400
130	13.5	0.234767	300	400
130	14	0.174858	300	400
130	14.5	0.176658	300	400
130	15	0.197642	300	400
130	15.5	0.21025	300	400
130	16	0.230042	300	400
130	16.5	0.211358	300	400
130	17	0.193017	300	400
130	17.5	0.166908	300	400
130	18	0.155625	300	400
130	18.5	0.150858	300	400
130	19	0.140675	300	400
130	19.5	0.152858	300	400
130	20	0.167308	300	400
130	20.5	0.17725	300	400
130	21	0.1834	300	400
130	21.5	0.186783	300	400
130	22	0.168517	300	400
130	22.5	0.142867	300	400
130	23	0.1334	300	400
130	23.5	0.129758	300	400
130	24	0.125592	300	400
130	24.5	0.120942	300	400
130	25	0.1238	300	400
130	25.5	0.1276	300	400
130	26	0.125183	300	400
130	26.5	0.108433	300	400
130	27	0.111308	300	400
130	27.5	0.111533	300	400
130	28	0.115817	300	400
130	28.5	0.121192	300	400
130	29	0.129842	300	400
130	29.5	0.144367	300	400
130	30	0.139983	300	400
130	30.5	0.130725	300	400
130	31	0.113292	300	400
130	31.5	0.103308	300	400
130	32	0.102942	300	400
130	32.5	0.102175	300	400
130	33	0.099975	300	400
130	33.5	0.101908	300	400
130	34	0.108275	300	400
130	34.5	0.116992	300	400
130	35	0.124717	300	400
130	35.5	0.129367	300	400
130	36	0.132717	300	400
130	36.5	0.137617	300	400
130	37	0.145142	300	400
130	37.5	0.154592	300	400
130	38	0.1638	300	400
130	38.5	0.160308	300	400
130	39	0.171867	300	400
130	39.5	0.179192	300	400
130	40	0.1534	300	400
140	0.5	0.953267	300	400
140	1	0.944258	300	400
140	1.5	0.812375	300	400
140	2	0.849642	300	400
140	2.5	0.842125	300	400
140	3	0.863575	300	400
140	3.5	0.729483	300	400
140	4	0.785017	300	400
140	4.5	0.665242	300	400
140	5	0.661417	300	400
140	5.5	0.565083	300	400
140	6	0.593208	300	400
140	6.5	0.678017	300	400
140	7	0.641117	300	400
140	7.5	0.605783	300	400
140	8	0.570375	300	400
140	8.5	0.552392	300	400
140	9	0.513492	300	400
140	9.5	0.411842	300	400
140	10	0.384542	300	400
140	10.5	0.3668	300	400
140	11	0.322992	300	400
140	11.5	0.286392	300	400
140	12	0.256267	300	400
140	12.5	0.248025	300	400
140	13	0.246658	300	400
140	13.5	0.228675	300	400
140	14	0.189608	300	400
140	14.5	0.163467	300	400
140	15	0.164017	300	400
140	15.5	0.178708	300	400
140	16	0.182433	300	400
140	16.5	0.176825	300	400
140	17	0.176792	300	400
140	17.5	0.171342	300	400
140	18	0.143917	300	400
140	18.5	0.13855	300	400
140	19	0.133417	300	400
140	19.5	0.131283	300	400
140	20	0.133267	300	400
140	20.5	0.134517	300	400
140	21	0.134392	300	400
140	21.5	0.135275	300	400
140	22	0.136033	300	400
140	22.5	0.136742	300	400
140	23	0.136625	300	400
140	23.5	0.137292	300	400
140	24	0.136617	300	400
140	24.5	0.126917	300	400
140	25	0.126142	300	400
140	25.5	0.113567	300	400
140	26	0.10785	300	400
140	26.5	0.0984917	300	400
140	27	0.0937417	300	400
140	27.5	0.085625	300	400
140	28	0.0754583	300	400
140	28.5	0.0678583	300	400
140	29	0.0634417	300	400
140	29.5	0.0543333	300	400
140	30	0.05185	300	400
140	30.5	0.0421167	300	400
140	31	0.0417583	300	400
140	31.5	0.0414	300	400
140	32	0.0450833	300	400
140	32.5	0.0394083	300	400
140	33	0.0254333	300	400
140	33.5	0.02525	300	400
140	34	0.020925	300	400
140	34.5	0.0247917	300	400
140	35	0.031075	300	400
140	35.5	0.0365	300	400
140	36	0.04765	300	400
140	36.5	0.0527833	300	400
140	37	0.0498417	300	400
140	37.5	0.048475	300	400
140	38	0.0411417	300	400
140	38.5	0.0411917	300	400
140	39	0.0330333	300	400
140	39.5	0.03545	300	400
140	40	0.0382583	300	400
150	0.5	0.964442	300	400
150	1	0.925817	300	400
150	1.5	0.89495	300	400
150	2	0.812442	300	400
150	2.5	0.763433	300	400
150	3	0.759075	300	400
150	3.5	0.765392	300	400
150	4	0.7614	300	400
150	4.5	0.749758	300	400
150	5	0.716192	300	400
150	5.5	0.701233	300	400
150	6	0.668508	300	400
150	6.5	0.614483	300	400
150	7	0.560558	300	400
150	7.5	0.520792	300	400
150	8	0.490583	300	400
150	8.5	0.458725	300	400
150	9	0.433042	300	400
150	9.5	0.419883	300	400
150	10	0.381967	300	400
150	10.5	0.323275	300	400
150	11	0.243075	300	400
150	11.5	0.151958	300	400
150	12	0.1339	300	400
150	12.5	0.132975	300	400
150	13	0.13465	300	400
150	13.5	0.1344	300	400
150	14	0.123417	300	400
150	14.5	0.129075	300	400
150	15	0.1332	300	400
150	15.5	0.1373	300	400
150	16	0.124417	300	400
150	16.5	0.122042	300	400
150	17	0.122792	300	400
150	17.5	0.123767	300	400
150	18	0.124933	300	400
150	18.5	0.129392	300	400
150	19	0.137358	300	400
150	19.5	0.1427	300	400
150	20	0.144583	300	400
150	20.5	0.144867	300	400
150	21	0.145433	300	400
150	21.5	0.145375	300	400
150	22	0.136967	300	400
150	22.5	0.137058	300	400
150	23	0.131742	300	400
150	23.5	0.130825	300	400
150	24	0.126517	300	400
150	24.5	0.120733	300	400
150	25	0.119408	300	400
150	25.5	0.112125	300	400
150	26	0.103717	300	400
150	26.5	0.0963917	300	400
150	27	0.088825	300	400
150	27.5	0.0873083	300	400
150	28	0.0771417	300	400
150	28.5	0.0675083	300	400
150	29	0.0571333	300	400
150	29.5	0.055575	300	400
150	30	0.0556	300	400
150	30.5	0.0557583	300	400
150	31	0.0556167	300	400
150	31.5	0.0559167	300	400
150	32	0.061175	300	400
150	32.5	0.0592	300	400
150	33	0.05035	300	400
150	33.5	0.040775	300	400
150	34	0.0288417	300	400
150	34.5	0.015425	300	400
150	35	0.0104833	300	400
150	35.5	0.00919167	300	400
150	36	0.00820833	300	400
150	36.5	0.0100083	300	400
150	37	0.0116583	300	400
150	37.5	0.0121083	300	400
150	38	0.01305	300	400
150	38.5	0.0137417	300	400
150	39	0.01375	300	400
150	39.5	0.0154333	300	400
150	40	0.0160667	300	400
160	0.5	0.951325	300	400
160	1	0.830725	300	400
160	1.5	0.887625	300	400
160	2	0.800133	300	400
160	2.5	0.714592	300	400
160	3	0.677158	300	400
160	3.5	0.6936	300	400
160	4	0.706058	300	400
160	4.5	0.710467	300	400
160	5	0.7092	300	400
160	5.5	0.702208	300	400
160	6	0.683742	300	400
160	6.5	0.640192	300	400
160	7	0.590008	300	400
160	7.5	0.529725	300	400
160	8	0.510575	300	400
160	8.5	0.475867	300	400
160	9	0.431675	300	400
160	9.5	0.423492	300	400
160	10	0.382383	300	400
160	10.5	0.230583	300	400
160	11	0.173508	300	400
160	11.5	0.164983	300	400
160	12	0.1585	300	400
160	12.5	0.152592	300	400
160	13	0.149133	300	400
160	13.5	0.149075	300	400
160	14	0.147375	300	400
160	14.5	0.150258	300	400
160	15	0.128125	300	400
160	15.5	0.122567	300	400
160	16	0.122908	300	400
160	16.5	0.12005	300	400
160	17	0.1194	300	400
160	17.5	0.113308	300	400
160	18	0.0936333	300	400
160	18.5	0.0863583	300	400
160	19	0.087275	300	400
160	19.5	0.08685	300	400
160	20	0.0861583	300	400
160	20.5	0.087125	300	400
160	21	0.0872917	300	400
160	21.5	0.0807333	300	400
160	22	0.0838	300	400
160	22.5	0.076475	300	400
160	23	0.0757583	300	400
160	23.5	0.0764417	300	400
160	24	0.0775417	300	400
160	24.5	0.0782167	300	400
160	25	0.07225	300	400
160	25.5	0.0692167	300	400
160	26	0.0729917	300	400
160	26.5	0.0740417	300	400
160	27	0.0743917	300	400
160	27.5	0.0753583	300	400
160	28	0.0746917	300	400
160	28.5	0.07555	300	400
160	29	0.0776083	300	400
160	29.5	0.07435	300	400
160	30	0.07535	300	400
160	30.5	0.0731583	300	400
160	31	0.0758583	300	400
160	31.5	0.082625	300	400
160	32	0.0892167	300	400
160	32.5	0.089175	300	400
160	33	0.0879167	300	400
160	33.5	0.0891167	300	400
160	34	0.0878417	300	400
160	34.5	0.0878833	300	400
160	35	0.094325	300	400
160	35.5	0.0948083	300	400
160	36	0.100825	300	400
160	36.5	0.0829333	300	400
160	37	0.0694083	300	400
160	37.5	0.0562083	300	400
160	38	0.0505083	300	400
160	38.5	0.0501083	300	400
160	39	0.049275	300	400
160	39.5	0.0487167	300	400
160	40	0.0479083	300	400
170	0.5	0.798233	300	400
170	1	0.9398	300	400
170	1.5	0.883083	300	400
170	2	0.79855	300	400
170	2.5	0.691233	300	400
170	3	0.609317	300	400
170	3.5	0.613525	300	400
170	4	0.621258	300	400
170	4.5	0.62985	300	400
170	5	0.631092	300	400
170	5.5	0.634242	300	400
170	6	0.63465	300	400
170	6.5	0.600117	300	400
170	7	0.555275	300	400
170	7.5	0.527408	300	400
170	8	0.459267	300	400
170	8.5	0.40915	300	400
170	9	0.387225	300	400
170	9.5	0.404567	300	400
170	10	0.425442	300	400
170	10.5	0.408842	300	400
170	11	0.387558	300	400
170	11.5	0.376967	300	400
170	12	0.361167	300	400
170	12.5	0.345225	300	400
170	13	0.332042	300	400
170	13.5	0.319225	300	400
170	14	0.292708	300	400
170	14.5	0.269408	300	400
170	15	0.278167	300	400
170	15.5	0.295575	300	400
170	16	0.28305	300	400
170	16.5	0.261117	300	400
170	17	0.243367	300	400
170	17.5	0.230567	300	400
170	18	0.22	300	400
170	18.5	0.1723	300	400
170	19	0.167075	300	400
170	19.5	0.158175	300	400
170	20	0.1528	300	400
170	20.5	0.15375	300	400
170	21	0.163342	300	400
170	21.5	0.17145	300	400
170	22	0.170508	300	400
170	22.5	0.166642	300	400
170	23	0.16555	300	400
170	23.5	0.163767	300	400
170	24	0.172308	300	400
170	24.5	0.169992	300	400
170	25	0.169767	300	400
170	25.5	0.162658	300	400
170	26	0.156167	300	400
170	26.5	0.1526	300	400
170	27	0.161658	300	400
170	27.5	0.168358	300	400
170	28	0.17625	300	400
170	28.5	0.165992	300	400
170	29	0.173183	300	400
170	29.5	0.170942	300	400
170	30	0.165258	300	400
170	30.5	0.160683	300	400
170	31	0.1594	300	400
170	31.5	0.1543	300	400
170	32	0.139258	300	400
170	32.5	0.105833	300	400
170	33	0.0906917	300	400
170	33.5	0.0880417	300	400
170	34	0.0878667	300	400
170	34.5	0.0888917	300	400
170	35	0.0837833	300	400
170	35.5	0.0748417	300	400
170	36	0.0647333	300	400
170	36.5	0.0599167	300	400
170	37	0.051825	300	400
170	37.5	0.0513333	300	400
170	38	0.0517167	300	400
170	38.5	0.0519083	300	400
170	39	0.0522583	300	400
170	39.5	0.0493583	300	400
170	40	0.0491417	300	400
180	0.5	0.8616	300	400
180	1	0.942292	300	400
180	1.5	0.851533	300	400
180	2	0.785292	300	400
180	2.5	0.686725	300	400
180	3	0.651058	300	400
180	3.5	0.663675	300	400
180	4	0.667317	300	400
180	4.5	0.660242	300	400
180	5	0.676808	300	400
180	5.5	0.683933	300	400
180	6	0.67405	300	400
180	6.5	0.64465	300	400
180	7	0.620308	300	400
180	7.5	0.587883	300	400
180	8	0.560633	300	400
180	8.5	0.511492	300	400
180	9	0.501375	300	400
180	9.5	0.503792	300	400
180	10	0.53935	300	400
180	10.5	0.521775	300	400
180	11	0.491825	300	400
180	11.5	0.462967	300	400
180	12	0.447817	300	400
180	12.5	0.438125	300	400
180	13	0.419133	300	400
180	13.5	0.410075	300	400
180	14	0.390167	300	400
180	14.5	0.303492	300	400
180	15	0.27615	300	400
180	15.5	0.273825	300	400
180	16	0.289617	300	400
180	16.5	0.2986	300	400
180	17	0.290217	300	400
180	17.5	0.277417	300	400
180	18	0.241917	300	400
180	18.5	0.213858	300	400
180	19	0.238183	300	400
180	19.5	0.230683	300	400
180	20	0.226008	300	400
180	20.5	0.223108	300	400
180	21	0.216425	300	400
180	21.5	0.202817	300	400
180	22	0.194908	300	400
180	22.5	0.168308	300	400
180	23	0.172808	300	400
180	23.5	0.174192	300	400
180	24	0.176442	300	400
180	24.5	0.1712	300	400
180	25	0.161958	300	400
180	25.5	0.16695	300	400
180	26	0.16985	300	400
180	26.5	0.1797	300	400
180	27	0.192883	300	400
180	27.5	0.205375	300	400
180	28	0.190742	300	400
180	28.5	0.182675	300	400
180	29	0.186517	300	400
180	29.5	0.18945	300	400
180	30	0.197733	300	400
180	30.5	0.199225	300	400
180	31	0.194783	300	400
180	31.5	0.1886	300	400
180	32	0.179117	300	400
180	32.5	0.164683	300	400
180	33	0.157058	300	400
180	33.5	0.161992	300	400
180	34	0.160958	300	400
180	34.5	0.163142	300	400
180	35	0.168692	300	400
180	35.5	0.168	300	400
180	36	0.167517	300	400
180	36.5	0.17665	300	400
180	37	0.176917	300	400
180	37.5	0.176425	300	400
180	38	0.170425	300	400
180	38.5	0.165142	300	400
180	39	0.173658	300	400
180	39.5	0.196867	300	400
180	40	0.201308	300	400
190	0.5	0.96645	300	400
190	1	0.953192	300	400
190	1.5	0.848558	300	400
190	2	0.756083	300	400
190	2.5	0.711933	300	400
190	3	0.686792	300	400
190	3.5	0.701792	300	400
190	4	0.711383	300	400
190	4.5	0.711608	300	400
190	5	0.708242	300	400
190	5.5	0.708108	300	400
190	6	0.701	300	400
190	6.5	0.678167	300	400
190	7	0.649925	300	400
190	7.5	0.635883	300	400
190	8	0.625508	300	400
190	8.5	0.557633	300	400
190	9	0.427333	300	400
190	9.5	0.407433	300	400
190	10	0.402417	300	400
190	10.5	0.398633	300	400
190	11	0.392867	300	400
190	11.5	0.389017	300	400
190	12	0.386492	300	400
190	12.5	0.36365	300	400
190	13	0.3493	300	400
190	13.5	0.34745	300	400
190	14	0.344025	300	400
190	14.5	0.33445	300	400
190	15	0.326683	300	400
190	15.5	0.3225	300	400
190	16	0.297933	300	400
190	16.5	0.268692	300	400
190	17	0.257558	300	400
190	17.5	0.243458	300	400
190	18	0.254383	300	400
190	18.5	0.270733	300	400
190	19	0.239092	300	400
190	19.5	0.220658	300	400
190	20	0.209975	300	400
190	20.5	0.2094	300	400
190	21	0.206708	300	400
190	21.5	0.205058	300	400
190	22	0.204642	300	400
190	22.5	0.201783	300	400
190	23	0.200017	300	400
190	23.5	0.208458	300	400
190	24	0.224608	300	400
190	24.5	0.243892	300	400
190	25	0.240167	300	400
190	25.5	0.2217	300	400
190	26	0.222542	300	400
190	26.5	0.223408	300	400
190	27	0.223642	300	400
190	27.5	0.223025	300	400
190	28	0.206408	300	400
190	28.5	0.2042	300	400
190	29	0.202033	300	400
190	29.5	0.200633	300	400
190	30	0.2005	300	400
190	30.5	0.200583	300	400
190	31	0.200767	300	400
190	31.5	0.196133	300	400
190	32	0.196142	300	400
190	32.5	0.195983	300	400
190	33	0.195992	300	400
190	33.5	0.19565	300	400
190	34	0.196542	300	400
190	34.5	0.195725	300	400
190	35	0.195717	300	400
190	35.5	0.192283	300	400
190	36	0.18605	300	400
190	36.5	0.18275	300	400
190	37	0.17135	300	400
190	37.5	0.172667	300	400
190	38	0.171725	300	400
190	38.5	0.172292	300	400
190	39	0.1569	300	400
190	39.5	0.156217	300	400
190	40	0.1526	300	400
200	0.5	0.967208	300	400
200	1	0.923658	300	400
200	1.5	0.8881	300	400
200	2	0.810258	300	400
200	2.5	0.791642	300	400
200	3	0.787908	300	400
200	3.5	0.786517	300	400
200	4	0.789075	300	400
200	4.5	0.807025	300	400
200	5	0.817375	300	400
200	5.5	0.826583	300	400
200	6	0.801933	300	400
200	6.5	0.785108	300	400
200	7	0.780058	300	400
200	7.5	0.764633	300	400
200	8	0.761	300	400
200	8.5	0.728008	300	400
200	9	0.657358	300	400
200	9.5	0.6282	300	400
200	10	0.632317	300	400
200	10.5	0.630683	300	400
200	11	0.613458	300	400
200	11.5	0.582067	300	400
200	12	0.557325	300	400
200	12.5	0.548117	300	400
200	13	0.541	300	400
200	13.5	0.52725	300	400
200	14	0.49865	300	400
200	14.5	0.468658	300	400
200	15	0.452867	300	400
200	15.5	0.43895	300	400
200	16	0.4125	300	400
200	16.5	0.383425	300	400
200	17	0.359283	300	400
200	17.5	0.34925	300	400
200	18	0.324608	300	400
200	18.5	0.269342	300	400
200	19	0.1977	300	400
200	19.5	0.204858	300	400
200	20	0.178967	300	400
200	20.5	0.1951	300	400
200	21	0.215675	300	400
200	21.5	0.224242	300	400
200	22	0.220942	300	400
200	22.5	0.2123	300	400
200	23	0.216333	300	400
200	23.5	0.221192	300	400
200	24	0.212575	300	400
200	24.5	0.203617	300	400
200	25	0.202367	300	400
200	25.5	0.217683	300	400
200	26	0.227275	300	400
200	26.5	0.227925	300	400
200	27	0.250083	300	400
200	27.5	0.2677	300	400
200	28	0.280975	300	400
200	28.5	0.274233	300	400
200	29	0.253917	300	400
200	29.5	0.240325	300	400
200	30	0.240317	300	400
200	30.5	0.231442	300	400
200	31	0.220942	300	400
200	31.5	0.2209	300	400
200	32	0.212867	300	400
200	32.5	0.218742	300	400
200	33	0.243033	300	400
200	33.5	0.2514	300	400
200	34	0.251125	300	400
200	34.5	0.250183	300	400
200	35	0.250175	300	400
200	35.5	0.238142	300	400
200	36	0.230783	300	400
200	36.5	0.23335	300	400
200	37	0.237175	300	400
200	37.5	0.240158	300	400
200	38	0.235258	300	400
200	38.5	0.232783	300	400
200	39	0.226675	300	400
200	39.5	0.226042	300	400
200	40	0.231858	300	400
210	0.5	0.965817	300	400
210	1	0.94925	300	400
210	1.5	0.879367	300	400
210	2	0.818375	300	400
210	2.5	0.800633	300	400
210	3	0.796275	300	400
210	3.5	0.800017	300	400
210	4	0.803342	300	400
210	4.5	0.825625	300	400
210	5	0.827967	300	400
210	5.5	0.836025	300	400
210	6	0.829342	300	400
210	6.5	0.80615	300	400
210	7	0.795392	300	400
210	7.5	0.786133	300	400
210	8	0.772567	300	400
210	8.5	0.763483	300	400
210	9	0.764575	300	400
210	9.5	0.772617	300	400
210	10	0.783125	300	400
210	10.5	0.792575	300	400
210	11	0.7748	300	400
210	11.5	0.723417	300	400
210	12	0.710792	300	400
210	12.5	0.716433	300	400
210	13	0.7469	300	400
210	13.5	0.7274	300	400
210	14	0.708883	300	400
210	14.5	0.680525	300	400
210	15	0.632375	300	400
210	15.5	0.577483	300	400
210	16	0.539875	300	400
210	16.5	0.498708	300	400
210	17	0.455467	300	400
210	17.5	0.421092	300	400
210	18	0.395308	300	400
210	18.5	0.352017	300	400
210	19	0.345092	300	400
210	19.5	0.34615	300	400
210	20	0.339642	300	400
210	20.5	0.325958	300	400
210	21	0.312792	300	400
210	21.5	0.304433	300	400
210	22	0.300775	300	400
210	22.5	0.298142	300	400
210	23	0.291658	300	400
210	23.5	0.24555	300	400
210	24	0.226942	300	400
210	24.5	0.255325	300	400
210	25	0.241075	300	400
210	25.5	0.248358	300	400
210	26	0.2436	300	400
210	26.5	0.237658	300	400
210	27	0.237975	300	400
210	27.5	0.242883	300	400
210	28	0.244967	300	400
210	28.5	0.24125	300	400
210	29	0.257575	300	400
210	29.5	0.257383	300	400
210	30	0.251633	300	400
210	30.5	0.256083	300	400
210	31	0.273383	300	400
210	31.5	0.271258	300	400
210	32	0.262492	300	400
210	32.5	0.253967	300	400
210	33	0.252658	300	400
210	33.5	0.2569	300	400
210	34	0.255683	300	400
210	34.5	0.2524	300	400
210	35	0.252517	300	400
210	35.5	0.244292	300	400
210	36	0.244067	300	400
210	36.5	0.238983	300	400
210	37	0.234642	300	400
210	37.5	0.230875	300	400
210	38	0.232483	300	400
210	38.5	0.233408	300	400
210	39	0.238475	300	400
210	39.5	0.245892	300	400
210	40	0.257783	300	400
220	0.5	0.963067	300	400
220	1	0.942117	300	400
220	1.5	0.856983	300	400
220	2	0.802458	300	400
220	2.5	0.784825	300	400
220	3	0.788242	300	400
220	3.5	0.787467	300	400
220	4	0.78015	300	400
220	4.5	0.788483	300	400
220	5	0.784292	300	400
220	5.5	0.783183	300	400
220	6	0.801167	300	400
220	6.5	0.812367	300	400
220	7	0.806567	300	400
220	7.5	0.786933	300	400
220	8	0.763783	300	400
220	8.5	0.745567	300	400
220	9	0.706475	300	400
220	9.5	0.584733	300	400
220	10	0.58775	300	400
220	10.5	0.599992	300	400
220	11	0.605108	300	400
220	11.5	0.597867	300	400
220	12	0.594617	300	400
220	12.5	0.493858	300	400
220	13	0.469183	300	400
220	13.5	0.447983	300	400
220	14	0.4395	300	400
220	14.5	0.422975	300	400
220	15	0.404783	300	400
220	15.5	0.383417	300	400
220	16	0.36675	300	400
220	16.5	0.332	300	400
220	17	0.299367	300	400
220	17.5	0.276008	300	400
220	18	0.245633	300	400
220	18.5	0.224125	300	400
220	19	0.216733	300	400
220	19.5	0.227508	300	400
220	20	0.234708	300	400
220	20.5	0.240042	300	400
220	21	0.246642	300	400
220	21.5	0.25045	300	400
220	22	0.241792	300	400
220	22.5	0.231583	300	400
220	23	0.226558	300	400
220	23.5	0.22925	300	400
220	24	0.2178	300	400
220	24.5	0.202583	300	400
220	25	0.186317	300	400
220	25.5	0.173158	300	400
220	26	0.167767	300	400
220	26.5	0.16345	300	400
220	27	0.160833	300	400
220	27.5	0.15995	300	400
220	28	0.151708	300	400
220	28.5	0.140125	300	400
220	29	0.127758	300	400
220	29.5	0.12075	300	400
220	30	0.111617	300	400
220	30.5	0.11365	300	400
220	31	0.114842	300	400
220	31.5	0.1093	300	400
220	32	0.10675	300	400
220	32.5	0.112958	300	400
220	33	0.113842	300	400
220	33.5	0.107958	300	400
220	34	0.1029	300	400
220	34.5	0.100992	300	400
220	35	0.101275	300	400
220	35.5	0.106467	300	400
220	36	0.110183	300	400
220	36.5	0.136592	300	400
220	37	0.162558	300	400
220	37.5	0.17335	300	400
220	38	0.180033	300	400
220	38.5	0.176117	300	400
220	39	0.173325	300	400
220	39.5	0.169025	300	400
220	40	0.158158	300	400
230	0.5	0.957075	300	400
230	1	0.936175	300	400
230	1.5	0.844125	300	400
230	2	0.773283	300	400
230	2.5	0.766817	300	400
230	3	0.780475	300	400
230	3.5	0.775042	300	400
230	4	0.749108	300	400
230	4.5	0.74225	300	400
230	5	0.73605	300	400
230	5.5	0.742767	300	400
230	6	0.755317	300	400
230	6.5	0.729542	300	400
230	7	0.736675	300	400
230	7.5	0.736567	300	400
230	8	0.7265	300	400
230	8.5	0.729633	300	400
230	9	0.709267	300	400
230	9.5	0.692875	300	400
230	10	0.663825	300	400
230	10.5	0.637392	300	400
230	11	0.621217	300	400
230	11.5	0.625858	300	400
230	12	0.629433	300	400
230	12.5	0.642325	300	400
230	13	0.572408	300	400
230	13.5	0.552792	300	400
230	14	0.556667	300	400
230	14.5	0.547442	300	400
230	15	0.546825	300	400
230	15.5	0.536908	300	400
230	16	0.526025	300	400
230	16.5	0.525358	300	400
230	17	0.528392	300	400
230	17.5	0.528792	300	400
230	18	0.517717	300	400
230	18.5	0.514342	300	400
230	19	0.504642	300	400
230	19.5	0.504808	300	400
230	20	0.501017	300	400
230	20.5	0.460892	300	400
230	21	0.454175	300	400
230	21.5	0.439375	300	400
230	22	0.420025	300	400
230	22.5	0.324242	300	400
230	23	0.3126	300	400
230	23.5	0.326592	300	400
230	24	0.340433	300	400
230	24.5	0.354442	300	400
230	25	0.341992	300	400
230	25.5	0.328525	300	400
230	26	0.316942	300	400
230	26.5	0.300933	300	400
230	27	0.286217	300	400
230	27.5	0.268042	300	400
230	28	0.257408	300	400
230	28.5	0.249475	300	400
230	29	0.237325	300	400
230	29.5	0.225258	300	400
230	30	0.212433	300	400
230	30.5	0.197442	300	400
230	31	0.180933	300	400
230	31.5	0.171067	300	400
230	32	0.169575	300	400
230	32.5	0.181183	300	400
230	33	0.189242	300	400
230	33.5	0.193883	300	400
230	34	0.205483	300	400
230	34.5	0.195783	300	400
230	35	0.191042	300	400
230	35.5	0.196517	300	400
230	36	0.192258	300	400
230	36.5	0.190167	300	400
230	37	0.185325	300	400
230	37.5	0.18075	300	400
230	38	0.182675	300	400
230	38.5	0.181025	300	400
230	39	0.182442	300	400
230	39.5	0.182917	300	400
230	40	0.184542	300	400
240	0.5	0.953975	300	400
240	1	0.925358	300	400
240	1.5	0.82975	300	400
240	2	0.751492	300	400
240	2.5	0.747458	300	400
240	3	0.743575	300	400
240	3.5	0.73805	300	400
240	4	0.729742	300	400
240	4.5	0.729842	300	400
240	5	0.732267	300	400
240	5.5	0.7406	300	400
240	6	0.727692	300	400
240	6.5	0.691358	300	400
240	7	0.692658	300	400
240	7.5	0.699592	300	400
240	8	0.695158	300	400
240	8.5	0.6894	300	400
240	9	0.680825	300	400
240	9.5	0.677558	300	400
240	10	0.678517	300	400
240	10.5	0.679275	300	400
240	11	0.670517	300	400
240	11.5	0.662033	300	400
240	12	0.656042	300	400
240	12.5	0.659542	300	400
240	13	0.65595	300	400
240	13.5	0.661567	300	400
240	14	0.6607	300	400
240	14.5	0.643875	300	400
240	15	0.576483	300	400
240	15.5	0.503575	300	400
240	16	0.486842	300	400
240	16.5	0.486467	300	400
240	17	0.485633	300	400
240	17.5	0.482575	300	400
240	18	0.483958	300	400
240	18.5	0.449533	300	400
240	19	0.449842	300	400
240	19.5	0.443642	300	400
240	20	0.418975	300	400
240	20.5	0.411908	300	400
240	21	0.406833	300	400
240	21.5	0.394717	300	400
240	22	0.38935	300	400
240	22.5	0.381608	300	400
240	23	0.370183	300	400
240	23.5	0.363642	300	400
240	24	0.3332	300	400
240	24.5	0.233583	300	400
240	25	0.191358	300	400
240	25.5	0.165833	300	400
240	26	0.1557	300	400
240	26.5	0.1453	300	400
240	27	0.122725	300	400
240	27.5	0.0982083	300	400
240	28	0.0813167	300	400
240	28.5	0.0740583	300	400
240	29	0.065575	300	400
240	29.5	0.0625	300	400
240	30	0.0602833	300	400
240	30.5	0.05955	300	400
240	31	0.0552167	300	400
240	31.5	0.053725	300	400
240	32	0.05685	300	400
240	32.5	0.0810167	300	400
240	33	0.104058	300	400
240	33.5	0.0970333	300	400
240	34	0.0902167	300	400
240	34.5	0.0848333	300	400
240	35	0.0794333	300	400
240	35.5	0.0693583	300	400
240	36	0.0628667	300	400
240	36.5	0.05815	300	400
240	37	0.0547583	300	400
240	37.5	0.0531417	300	400
240	38	0.0526167	300	400
240	38.5	0.0542583	300	400
240	39	0.0566667	300	400
240	39.5	0.0611917	300	400
[truncated: 961 more rows]

## Sheet: not normalized-0.5m
angle	distance	visibility	im_width	im_height
80	0.5	0.8059	300	100
80	1	0.783	300	100
80	1.5	0.756433	300	100
80	2	0.7432	300	100
80	2.5	0.7335	300	100
80	3	0.7136	300	100
80	3.5	0.619467	300	100
80	4	0.564867	300	100
80	4.5	0.543433	300	100
80	5	0.488133	300	100
80	5.5	0.401867	300	100
80	6	0.3526	300	100
80	6.5	0.379733	300	100
80	7	0.376167	300	100
80	7.5	0.406967	300	100
80	8	0.446367	300	100
80	8.5	0.476467	300	100
80	9	0.457667	300	100
80	9.5	0.453967	300	100
80	10	0.459733	300	100
80	10.5	0.4519	300	100
80	11	0.391467	300	100
80	11.5	0.3578	300	100
80	12	0.299067	300	100
80	12.5	0.239133	300	100
80	13	0.189067	300	100
80	13.5	0.108633	300	100
80	14	0.0579667	300	100
80	14.5	0.0297333	300	100
80	15	0.0206333	300	100
80	15.5	0.0134667	300	100
80	16	0.00256667	300	100
80	16.5	0	300	100
80	17	0	300	100
80	17.5	0	300	100
80	18	0	300	100
80	18.5	0	300	100
80	19	0	300	100
80	19.5	0	300	100
80	20	0	300	100
80	20.5	0	300	100
80	21	0	300	100
80	21.5	0	300	100
80	22	0	300	100
80	22.5	0	300	100
80	23	0	300	100
80	23.5	0	300	100
80	24	0	300	100
80	24.5	6.66667e-05	300	100
80	25	0	300	100
80	25.5	0	300	100
80	26	0	300	100
80	26.5	0	300	100
80	27	0	300	100
80	27.5	0	300	100
80	28	0	300	100
80	28.5	0	300	100
80	29	0	300	100
80	29.5	0	300	100
80	30	0	300	100
80	30.5	0	300	100
80	31	0	300	100
80	31.5	3.33333e-05	300	100
80	32	0.0003	300	100
80	32.5	6.66667e-05	300	100
80	33	0	300	100
80	33.5	0	300	100
80	34	3.33333e-05	300	100
80	34.5	0.0004	300	100
80	35	0.000666667	300	100
80	35.5	0	300	100
80	36	0	300	100
80	36.5	0	300	100
80	37	6.66667e-05	300	100
80	37.5	0	300	100
80	38	0	300	100
80	38.5	0	300	100
80	39	0	300	100
80	39.5	0	300	100
80	40	0	300	100

## Sheet: not normalized-4m
angle	distance	visibility	im_width	im_height
80	0.5	0.975654	300	800
80	1	0.969025	300	800
80	1.5	0.965671	300	800
80	2	0.964004	300	800
80	2.5	0.962754	300	800
80	3	0.960213	300	800
80	3.5	0.947392	300	800
80	4	0.940458	300	800
80	4.5	0.937438	300	800
80	5	0.929787	300	800
80	5.5	0.917196	300	800
80	6	0.9046	300	800
80	6.5	0.902471	300	800
80	7	0.878208	300	800
80	7.5	0.87495	300	800
80	8	0.880079	300	800
80	8.5	0.883017	300	800
80	9	0.880054	300	800
80	9.5	0.855383	300	800
80	10	0.818588	300	800
80	10.5	0.773196	300	800
80	11	0.730417	300	800
80	11.5	0.702554	300	800
80	12	0.671867	300	800
80	12.5	0.635279	300	800
80	13	0.499096	300	800
80	13.5	0.47275	300	800
80	14	0.455546	300	800
80	14.5	0.449846	300	800
80	15	0.446196	300	800
80	15.5	0.442254	300	800
80	16	0.434937	300	800
80	16.5	0.43055	300	800
80	17	0.423846	300	800
80	17.5	0.423088	300	800
80	18	0.42505	300	800
80	18.5	0.428387	300	800
80	19	0.429846	300	800
80	19.5	0.407883	300	800
80	20	0.391437	300	800
80	20.5	0.379038	300	800
80	21	0.316238	300	800
80	21.5	0.253996	300	800
80	22	0.195992	300	800
80	22.5	0.1754	300	800
80	23	0.166504	300	800
80	23.5	0.162238	300	800
80	24	0.153621	300	800
80	24.5	0.149287	300	800
80	25	0.152404	300	800
80	25.5	0.153729	300	800
80	26	0.150725	300	800
80	26.5	0.132804	300	800
80	27	0.117354	300	800
80	27.5	0.118758	300	800
80	28	0.114804	300	800
80	28.5	0.112958	300	800
80	29	0.1134	300	800
80	29.5	0.113683	300	800
80	30	0.113133	300	800
80	30.5	0.107463	300	800
80	31	0.104067	300	800
80	31.5	0.102221	300	800
80	32	0.0991042	300	800
80	32.5	0.102321	300	800
80	33	0.103617	300	800
80	33.5	0.102992	300	800
80	34	0.102654	300	800
80	34.5	0.0983042	300	800
80	35	0.0969042	300	800
80	35.5	0.101712	300	800
80	36	0.103279	300	800
80	36.5	0.103517	300	800
80	37	0.101333	300	800
80	37.5	0.103204	300	800
80	38	0.104967	300	800
80	38.5	0.108021	300	800
80	39	0.111833	300	800
80	39.5	0.112121	300	800
80	40	0.109392	300	800

## Sheet: not normalized-8m
angle	distance	visibility	im_width	im_height
80	0.5	0.98316	300	1600
80	1	0.961023	300	1600
80	1.5	0.933373	300	1600
80	2	0.918246	300	1600
80	2.5	0.910077	300	1600
80	3	0.90336	300	1600
80	3.5	0.896644	300	1600
80	4	0.893121	300	1600
80	4.5	0.888542	300	1600
80	5	0.875337	300	1600
80	5.5	0.861587	300	1600
80	6	0.842585	300	1600
80	6.5	0.832898	300	1600
80	7	0.811127	300	1600
80	7.5	0.798094	300	1600
80	8	0.790271	300	1600
80	8.5	0.783556	300	1600
80	9	0.77679	300	1600
80	9.5	0.75616	300	1600
80	10	0.730215	300	1600
80	10.5	0.703196	300	1600
80	11	0.682925	300	1600
80	11.5	0.666915	300	1600
80	12	0.6299	300	1600
80	12.5	0.580769	300	1600
80	13	0.481198	300	1600
80	13.5	0.43876	300	1600
80	14	0.4167	300	1600
80	14.5	0.401244	300	1600
80	15	0.39075	300	1600
80	15.5	0.380769	300	1600
80	16	0.369887	300	1600
80	16.5	0.362625	300	1600
80	17	0.353619	300	1600
80	17.5	0.350392	300	1600
80	18	0.34935	300	1600
80	18.5	0.34869	300	1600
80	19	0.34771	300	1600
80	19.5	0.335429	300	1600
80	20	0.326754	300	1600
80	20.5	0.318308	300	1600
80	21	0.279758	300	1600
80	21.5	0.226065	300	1600
80	22	0.167373	300	1600
80	22.5	0.142944	300	1600
80	23	0.133063	300	1600
80	23.5	0.129885	300	1600
80	24	0.12676	300	1600
80	24.5	0.12414	300	1600
80	25	0.123106	300	1600
80	25.5	0.120846	300	1600
80	26	0.118419	300	1600
80	26.5	0.105683	300	1600
80	27	0.0967375	300	1600
80	27.5	0.0953875	300	1600
80	28	0.0914042	300	1600
80	28.5	0.0892583	300	1600
80	29	0.0876021	300	1600
80	29.5	0.0860979	300	1600
80	30	0.0852708	300	1600
80	30.5	0.082675	300	1600
80	31	0.0813875	300	1600
80	31.5	0.0800208	300	1600
80	32	0.07815	300	1600
80	32.5	0.0781125	300	1600
80	33	0.0781958	300	1600
80	33.5	0.07715	300	1600
80	34	0.0765062	300	1600
80	34.5	0.0747604	300	1600
80	35	0.073975	300	1600
80	35.5	0.0751958	300	1600
80	36	0.0753604	300	1600
80	36.5	0.0756292	300	1600
80	37	0.0747854	300	1600
80	37.5	0.0753271	300	1600
80	38	0.0755438	300	1600
80	38.5	0.0769229	300	1600
80	39	0.0777667	300	1600
80	39.5	0.0769229	300	1600
80	40	0.0746583	300	1600
